# Supplementary material for: SMRT-Cappable-seq reveals complex operon variants in bacteria
Source: Nat Commun. 2018 Sep 10;9:3676. doi: 10.1038/s41467-018-05997-6 (PMC6131387; doi:10.1038/s41467-018-05997-6)
Supplement: Supplementary file 4 — Supplementary Data 1 [file 41467_2018_5997_MOESM4_ESM.xlsx]

## Sheet: M9_TTS
TTSs defined by SMRT-Cappable-seq under M9 condition
# genome	start	end	strand	number_of_reads_TSS	number_of_reads_TTS	number_of_reads_passing-throughTTS	number_of_reads_within_50bp_downstream_of_TTS	median_size_of_read-through	type	nearest_known_TTS	center_of_nearest_known_TTS	fully_covered_genes
NC_000913.3	20763	21117	reverse	68	36	4	13	12	terminator	b0023	20777	b0023
NC_000913.3	20763	21207	reverse	34	16	3	8	265	terminator	b0023	20777	b0023
NC_000913.3	53259	55358	reverse	94	11	25	16	1079	novelTTS	NA	NA	b0053
NC_000913.3	83572	83735	reverse	79	16	60	1	1714.5	attenuator	b0075	83588	b0075
NC_000913.3	117707	118679	reverse	62	17	3	9	41	novelTTS	NA	NA	b0109
NC_000913.3	120140	121676	reverse	85	17	7	5	33	terminator	b0112	120156	b0112
NC_000913.3	141972	142703	reverse	309	199	46	26	27.5	novelTTS	NA	NA	b0126
NC_000913.3	146276	146754	reverse	46	22	10	8	71	novelTTS	NA	NA	b0131
NC_000913.3	147906	148854	reverse	97	68	11	7	112	novelTTS	NA	NA	b0133
NC_000913.3	160096	160656	reverse	24	18	3	1	550	novelTTS	NA	NA	b0145
NC_000913.3	160096	161058	reverse	30	17	1	6	213	novelTTS	NA	NA	b0145
NC_000913.3	178422	179181	reverse	203	53	80	37	591	novelTTS	NA	NA	b0159
NC_000913.3	185086	185976	reverse	161	107	9	21	84	terminator	b0166	185100	b0166
NC_000913.3	188683	189553	reverse	413	152	205	6	1519.5	novelTTS	NA	NA	b0168
NC_000913.3	217019	218837	reverse	476	134	73	45	103	terminator	b0194	217035	b0194
NC_000913.3	220052	221008	reverse	30	26	0	1	0	novelTTS	NA	NA	b0197
NC_000913.3	244969	245884	reverse	73	22	17	16	31.5	novelTTS	NA	NA	b0224
NC_000913.3	254210	255807	reverse	74	21	8	3	33.5	novelTTS	NA	NA	b0237
NC_000913.3	289240	290340	reverse	268	47	108	39	625.5	novelTTS	NA	NA	b0273
NC_000913.3	388690	389753	reverse	87	41	1	37	18	novelTTS	NA	NA	b0369
NC_000913.3	399790	400951	reverse	123	88	4	2	34	novelTTS	NA	NA	b0381
NC_000913.3	409050	410049	reverse	122	53	30	11	51	novelTTS	NA	NA	b0393
NC_000913.3	464807	465572	reverse	25	20	0	1	0	novelTTS	NA	NA	b0444
NC_000913.3	481212	482051	reverse	19	12	0	2	0	novelTTS	NA	NA	b0462
NC_000913.3	553872	554490	reverse	132	13	92	17	452	novelTTS	NA	NA	b0525
NC_000913.3	556625	557781	reverse	130	48	5	8	31	novelTTS	NA	NA	b0529|b0528
NC_000913.3	584630	585664	reverse	1731	1099	90	130	87.5	novelTTS	NA	NA	b0565
NC_000913.3	604739	605453	reverse	39	15	8	12	646.5	novelTTS	NA	NA	b0578
NC_000913.3	610134	612639	reverse	546	57	207	69	650	novelTTS	NA	NA	b0584
NC_000913.3	644017	645034	reverse	37	10	2	4	470.5	novelTTS	NA	NA	b0611
NC_000913.3	659188	660301	reverse	55	14	2	0	59	novelTTS	NA	NA	b0628
NC_000913.3	662669	664001	reverse	126	36	17	2	266	novelTTS	NA	NA	b0632
NC_000913.3	753128	754683	reverse	236	42	2	38	120	novelTTS	NA	NA	b0720
NC_000913.3	786789	787632	reverse	382	226	21	3	33.5	terminator	b0754	786808	b0755
NC_000913.3	786789	787670	reverse	80	24	4	1	35.5	terminator	b0754	786808	b0755
NC_000913.3	805800	807323	reverse	143	25	15	4	122	novelTTS	NA	NA	b0772
NC_000913.3	807395	809289	reverse	523	128	55	43	67	novelTTS	NA	NA	b0774|b0773
NC_000913.3	839218	841664	reverse	7627	1178	4821	89	864.5	novelTTS	NA	NA	b0805
NC_000913.3	854775	855798	reverse	80	53	2	1	621.5	novelTTS	NA	NA	b0819
NC_000913.3	864282	866394	reverse	177	53	33	25	91	novelTTS	NA	NA	b0827|b0826
NC_000913.3	879776	880518	reverse	37	18	15	1	80	novelTTS	NA	NA	b0838:880480|
NC_000913.3	899643	900626	reverse	100	23	5	8	282	terminator	b0860	899656	b0860:900575|
NC_000913.3	922301	922676	reverse	49	39	3	3	473	novelTTS	NA	NA	b0880:922590|
NC_000913.3	931021	932078	reverse	318	211	3	10	108	novelTTS	NA	NA	b0888:932050|
NC_000913.3	951203	953637	reverse	80	45	0	4	0	terminator	b0903	951236	b0903
NC_000913.3	954793	956657	reverse	84	42	8	7	188.5	novelTTS	NA	NA	b0905
NC_000913.3	984479	985744	reverse	53	12	23	4	130.5	novelTTS	NA	NA	b0928
NC_000913.3	1030710	1031446	reverse	144	84	18	13	278	novelTTS	NA	NA	b0970
NC_000913.3	1119433	1120609	reverse	83	46	5	4	160	novelTTS	NA	NA	b1059
NC_000913.3	1121414	1122643	reverse	49	13	2	15	133.5	novelTTS	NA	NA	b1062
NC_000913.3	1123361	1124081	reverse	68	15	28	9	406	novelTTS	NA	NA	b1064
NC_000913.3	1159321	1161646	reverse	125	21	7	12	65	terminator	b1102	1159335	b1102
NC_000913.3	1242086	1243110	reverse	55	17	12	3	68	novelTTS	NA	NA	b1192
NC_000913.3	1256636	1258542	reverse	25	14	0	0	0	novelTTS	NA	NA	b1204|b1203
NC_000913.3	1259084	1262176	reverse	220	30	21	5	25.5	novelTTS	NA	NA	b1207|b1206
NC_000913.3	1260887	1262176	reverse	220	73	71	11	1774	terminator	b1207	1260902	b1207
NC_000913.3	1270707	1271895	reverse	56	25	12	4	37	novelTTS	NA	NA	b1216
NC_000913.3	1292458	1292958	reverse	63	32	4	5	59	terminator	b1237	1292473	b1237
NC_000913.3	1295322	1298394	reverse	66	28	0	1	0	novelTTS	NA	NA	b1241
NC_000913.3	1306771	1308672	reverse	103	14	1	8	296	novelTTS	NA	NA	b1249|b1248
NC_000913.3	1312260	1313696	reverse	90	15	5	8	69	terminator	b1254	1312280	b1255|b1254
NC_000913.3	1346936	1348940	reverse	112	53	6	7	59	terminator	b1286	1346955	b1286
NC_000913.3	1346936	1350132	reverse	177	16	3	6	38	terminator	b1286	1346955	b1287|b1286
NC_000913.3	1350206	1351121	reverse	1126	886	34	46	45	novelTTS	NA	NA	b1288
NC_000913.3	1397626	1398659	reverse	291	180	6	28	90	novelTTS	NA	NA	b1333
NC_000913.3	1398698	1399552	reverse	424	253	34	38	25	novelTTS	NA	NA	b1334
NC_000913.3	1489676	1490752	reverse	70	18	3	3	67	novelTTS	NA	NA	b1417|b1416
NC_000913.3	1553936	1555739	reverse	80	29	13	2	233	novelTTS	NA	NA	b1479
NC_000913.3	1625289	1627402	reverse	219	97	53	5	99.5	novelTTS	NA	NA	b1538
NC_000913.3	1645028	1645901	reverse	77	30	3	16	169	terminator	b1562	1645041	b1564|b1563|b1562
NC_000913.3	1674940	1677974	reverse	104	66	5	4	85	novelTTS	NA	NA	b1603|b1602
NC_000913.3	1674939	1678014	reverse	4346	2664	273	150	82	novelTTS	NA	NA	b1603|b1602
NC_000913.3	1674941	1678026	reverse	58	23	0	16	0	novelTTS	NA	NA	b1603|b1602
NC_000913.3	1697226	1698087	reverse	21	11	7	2	214	novelTTS	NA	NA	b1619
NC_000913.3	1714985	1717286	reverse	368	69	13	18	27	novelTTS	NA	NA	b1637|b1636
NC_000913.3	1715903	1717286	reverse	368	66	181	10	703	novelTTS	NA	NA	b1637
NC_000913.3	1714985	1718034	reverse	572	71	22	22	41	novelTTS	NA	NA	b1638|b1637|b1636
NC_000913.3	1715903	1718034	reverse	572	139	166	18	827	novelTTS	NA	NA	b1638|b1637
NC_000913.3	1784696	1787161	reverse	171	31	5	7	96	novelTTS	NA	NA	b1702
NC_000913.3	1799355	1801346	reverse	153	65	11	12	71	terminator	b1716	1799372	b1718|b1717|b1716
NC_000913.3	1799355	1802732	reverse	2341	590	102	65	72	terminator	b1716	1799372	b1719|b1718|b1717|b1716
NC_000913.3	1844921	1848030	reverse	207	26	11	18	150	terminator	b1763	1844943	b1764|b1763
NC_000913.3	1865668	1866502	reverse	71	41	0	16	0	novelTTS	NA	NA	b1782
NC_000913.3	1889901	1891294	reverse	109	19	16	3	1459	novelTTS	NA	NA	b1807|b1806
NC_000913.3	1906214	1907083	reverse	28	14	2	3	44	novelTTS	NA	NA	b1822
NC_000913.3	1907153	1907617	reverse	25	17	2	3	441	novelTTS	NA	NA	b1824|b1823
NC_000913.3	1911647	1912618	reverse	50	21	1	1	186	terminator	b1829	1911665	b1829
NC_000913.3	1932079	1933106	reverse	38	13	0	14	0	terminator	b1850	1932095	b1850
NC_000913.3	1941517	1942614	reverse	41	16	10	1	172	novelTTS	NA	NA	b1857
NC_000913.3	1946816	1950616	reverse	2387	158	15	29	16	terminator	b1863	1946834	b1866|b1865|b1864|b1863
NC_000913.3	1946816	1950702	reverse	270	45	4	4	17	terminator	b1863	1946834	b1866|b1865|b1864|b1863
NC_000913.3	1991745	1992183	reverse	40	11	5	1	786	novelTTS	NA	NA	b1911|b1910|b1909
NC_000913.3	1997018	1999508	reverse	117	31	17	4	631	novelTTS	NA	NA	b1919|b1918|b1917
NC_000913.3	1999538	2000410	reverse	468	282	123	7	1228.5	terminator	b1920	1999556	b1920
NC_000913.3	1999540	2000453	reverse	39	20	11	3	2357.5	terminator	b1920	1999556	b1920
NC_000913.3	1997018	2000468	reverse	103	10	8	3	293	novelTTS	NA	NA	b1920|b1919|b1918|b1917
NC_000913.3	1999540	2000468	reverse	103	40	44	9	2228	terminator	b1920	1999556	b1920
NC_000913.3	2084186	2085552	reverse	125	33	12	5	62	novelTTS	NA	NA	b2013|b2012
NC_000913.3	2088156	2089151	reverse	72	14	10	12	71	novelTTS	NA	NA	b2016
NC_000913.3	2097269	2098331	reverse	248	96	12	53	133.5	novelTTS	NA	NA	b2027
NC_000913.3	2099805	2101324	reverse	288	96	1	45	22	novelTTS	NA	NA	b2029
NC_000913.3	2113334	2114351	reverse	381	45	19	4	118	novelTTS	NA	NA	b2042
NC_000913.3	2113335	2114416	reverse	79	10	6	10	988.5	novelTTS	NA	NA	b2042
NC_000913.3	2113341	2114416	reverse	79	10	6	29	994.5	novelTTS	NA	NA	b2042
NC_000913.3	2183419	2185450	reverse	526	130	57	68	172	novelTTS	NA	NA	b2104|b2103
NC_000913.3	2183640	2185450	reverse	526	85	317	23	190.5	novelTTS	NA	NA	b2104|b2103
NC_000913.3	2242827	2243797	reverse	1579	141	360	187	577.5	novelTTS	NA	NA	b2153
NC_000913.3	2242870	2243797	reverse	1579	506	500	265	520.5	novelTTS	NA	NA	b2153
NC_000913.3	2244710	2246766	reverse	28	19	5	0	140	novelTTS	NA	NA	b2155
NC_000913.3	2244710	2246870	reverse	19	16	2	0	144.5	novelTTS	NA	NA	b2155
NC_000913.3	2244710	2246931	reverse	18356	11549	2278	1100	159	novelTTS	NA	NA	b2155
NC_000913.3	2247015	2248560	reverse	542	161	2	0	341	novelTTS	NA	NA	b2156
NC_000913.3	2311603	2312828	reverse	191	152	6	0	455.5	terminator	b2215	2311617	b2215
NC_000913.3	2362390	2363655	reverse	69	27	4	4	46	novelTTS	NA	NA	b2249
NC_000913.3	2380674	2381565	reverse	30	10	16	0	199	novelTTS	NA	NA	b2267|b2266
NC_000913.3	2411395	2412645	reverse	51	12	6	1	618.5	novelTTS	NA	NA	b2294|b2293
NC_000913.3	2418605	2419808	reverse	136	72	11	4	44	novelTTS	NA	NA	b2300|b2299
NC_000913.3	2425955	2427937	reverse	127	10	48	11	964	novelTTS	NA	NA	b2310|b2309
NC_000913.3	2426826	2427937	reverse	127	12	89	7	1095	novelTTS	NA	NA	b2310
NC_000913.3	2428683	2430799	reverse	868	254	191	68	99	novelTTS	NA	NA	b2313|b2312
NC_000913.3	2432972	2433972	reverse	124	35	38	15	1021.5	novelTTS	NA	NA	b2316
NC_000913.3	2432972	2434014	reverse	263	100	60	15	261.5	novelTTS	NA	NA	b2316
NC_000913.3	2436669	2437883	reverse	233	30	171	3	1886	novelTTS	NA	NA	b2320
NC_000913.3	2440279	2441641	reverse	815	338	17	3	47	terminator	b2323	2440296	b2323
NC_000913.3	2464208	2465084	reverse	120	57	5	14	72.5	novelTTS	NA	NA	b2346
NC_000913.3	2497008	2498356	reverse	61	19	4	0	40	novelTTS	NA	NA	b2379
NC_000913.3	2508420	2509462	reverse	37	15	3	5	4	terminator	b2388	2508435	b2388
NC_000913.3	2519207	2520730	reverse	193	54	4	3	36	novelTTS	NA	NA	b2400
NC_000913.3	2576050	2578498	reverse	52	11	0	12	0	novelTTS	NA	NA	b2463
NC_000913.3	2596861	2597781	reverse	88	58	19	8	1077	novelTTS	NA	NA	b2476
NC_000913.3	2597797	2599784	reverse	909	255	197	45	343	terminator	b2477	2597813	b2478|b2477
NC_000913.3	2618838	2620909	reverse	260	37	95	10	186	novelTTS	NA	NA	b2498|b2497
NC_000913.3	2630903	2634105	reverse	427	34	11	29	82.5	terminator	b2507	2630919	b2508|b2507
NC_000913.3	2644335	2644913	reverse	49	11	26	5	1346	novelTTS	NA	NA	b2518
NC_000913.3	2684070	2685571	reverse	340	108	2	9	218	terminator	b2551	2684084	b2551
NC_000913.3	2691192	2691340	reverse	32	13	2	13	2454.5	terminator	b4441	2691171	NA
NC_000913.3	2708660	2709632	reverse	175	57	77	4	878.5	novelTTS	NA	NA	b2572
NC_000913.3	2717452	2718554	reverse	77	45	6	15	62	novelTTS	NA	NA	b2581
NC_000913.3	2724348	2725811	reverse	645	103	50	59	176	novelTTS	NA	NA	b2587
NC_000913.3	2726280	2727297	reverse	50	20	0	1	0	novelTTS	NA	NA	NA
NC_000913.3	2726280	2728444	reverse	110	72	0	17	0	novelTTS	NA	NA	NA
NC_000913.3	2726280	2728497	reverse	75	61	0	8	0	novelTTS	NA	NA	NA
NC_000913.3	2734152	2736065	reverse	74	10	19	3	145	novelTTS	NA	NA	b2594|b2593|b4609
NC_000913.3	2744124	2746254	reverse	2725	2030	15	75	122	novelTTS	NA	NA	b2609|b2608|b2607|b2606
NC_000913.3	2750061	2750746	reverse	21	12	3	0	64	novelTTS	NA	NA	b2614
NC_000913.3	2753971	2754748	reverse	36	12	6	7	79.5	novelTTS	NA	NA	b2619|b2618
NC_000913.3	2798047	2798537	reverse	42	31	2	2	90	novelTTS	NA	NA	b2669
NC_000913.3	2818922	2822090	reverse	2085	1000	44	183	22	novelTTS	NA	NA	b2697|b2696
NC_000913.3	2822663	2823818	reverse	82	33	2	6	376.5	terminator	b2699	2822678	b2699
NC_000913.3	2822663	2824373	reverse	103	34	17	2	300	terminator	b2699	2822678	b2700|b2699
NC_000913.3	2866509	2868117	reverse	677	167	2	69	331	novelTTS	NA	NA	b2741
NC_000913.3	2873356	2876370	reverse	1461	106	466	55	142	novelTTS	NA	NA	b2752|b2751|b2750
NC_000913.3	2906592	2909713	reverse	51	16	0	2	0	novelTTS	NA	NA	b2780|b2779
NC_000913.3	2924158	2924524	reverse	296	243	4	1	914.5	terminator	b4408	2924178	b4408
NC_000913.3	3057126	3058455	reverse	864	351	4	5	68	novelTTS	NA	NA	b2913
NC_000913.3	3058641	3059353	reverse	78	40	28	3	113	terminator	b2914	3058652	b2914
NC_000913.3	3068907	3069871	reverse	542	449	12	19	96	novelTTS	NA	NA	b2924
NC_000913.3	3079600	3081714	reverse	1052	475	11	21	74.5	novelTTS	NA	NA	b2935
NC_000913.3	3136609	3138610	reverse	120	76	6	3	212	novelTTS	NA	NA	b2988
NC_000913.3	3195095	3196780	reverse	90	17	3	3	171	novelTTS	NA	NA	b3052|b4611
NC_000913.3	3215678	3216537	reverse	55	21	18	6	303	novelTTS	NA	NA	b3070
NC_000913.3	3253272	3254242	reverse	92	47	10	16	16	novelTTS	NA	NA	b3105
NC_000913.3	3270215	3270592	reverse	54	40	3	7	19.5	terminator	b3123	3270194	b3123
NC_000913.3	3300209	3301302	reverse	68	29	9	9	60	novelTTS	NA	NA	b3157|b3156
NC_000913.3	3300209	3301368	reverse	35	11	8	1	86	novelTTS	NA	NA	b3157|b3156
NC_000913.3	3311369	3311784	reverse	45	15	12	0	55	terminator	b3165	3311385	b3165
NC_000913.3	3324938	3326978	reverse	457	129	16	27	1200	terminator	b3178	3324955	b3178
NC_000913.3	3332804	3333515	reverse	635	422	97	2	836	novelTTS	NA	NA	b3186|b3185
NC_000913.3	3336872	3337936	reverse	23	10	3	1	77	novelTTS	NA	NA	b3192|b3191
NC_000913.3	3376246	3377565	reverse	784	267	43	112	115	terminator	b3228	3376263	b3229|b3228
NC_000913.3	3377753	3378803	reverse	573	339	3	4	614	terminator	b3230	3377769	b3231|b3230
NC_000913.3	3383281	3384472	reverse	938	451	12	43	146	terminator	b3235	3383298	b3236
NC_000913.3	3423879	3426043	reverse	46	23	0	7	0	novelTTS	NA	NA	NA
NC_000913.3	3423879	3426091	reverse	28	14	0	1	0	novelTTS	NA	NA	NA
NC_000913.3	3439572	3442562	reverse	1695	574	10	2	124	terminator	b3294	3439588	b3298|b3297|b3296|b3295|b3294
NC_000913.3	3439572	3443129	reverse	177	18	0	0	0	terminator	b3294	3439588	b3299|b3298|b3297|b3296|b3295|b3294
NC_000913.3	3450259	3453441	reverse	3054	381	1288	110	465	novelTTS	NA	NA	b3321|b3320|b3319|b3318|b3317|b3316
NC_000913.3	3470092	3471583	reverse	191	135	0	0	0	novelTTS	NA	NA	b3339
NC_000913.3	3470092	3471724	reverse	206	76	1	0	59	novelTTS	NA	NA	b3339
NC_000913.3	3471323	3474617	reverse	160	17	45	8	438.5	novelTTS	NA	NA	b3342|b3341|b3340
NC_000913.3	3476568	3477467	reverse	43	14	3	8	278	novelTTS	NA	NA	b3347
NC_000913.3	3477861	3478558	reverse	30	11	4	0	70	novelTTS	NA	NA	b3349
NC_000913.3	3534482	3536617	reverse	55	13	2	1	67	novelTTS	NA	NA	b3405|b3404
NC_000913.3	3573734	3574937	reverse	732	193	461	12	1748	novelTTS	NA	NA	b3433
NC_000913.3	3598461	3599761	reverse	760	335	176	22	26	novelTTS	NA	NA	b3460
NC_000913.3	3599880	3601003	reverse	55	18	0	5	0	terminator	b3461	3599897	b3461
NC_000913.3	3643082	3645238	reverse	134	37	20	15	687.5	novelTTS	NA	NA	b3498
NC_000913.3	3655910	3656791	reverse	28	14	2	3	34.5	novelTTS	NA	NA	b3510|b3509
NC_000913.3	3705889	3707870	reverse	3960	1944	984	479	1108	novelTTS	NA	NA	b3544
NC_000913.3	3718266	3719097	reverse	39	12	4	7	53.5	novelTTS	NA	NA	b3554
NC_000913.3	3722284	3725354	reverse	1832	1159	29	14	51	terminator	b3559	3722300	b3560|b3559
NC_000913.3	3736303	3737240	reverse	38	12	8	3	57.5	novelTTS	NA	NA	b3570
NC_000913.3	3790286	3792577	reverse	43	10	5	6	32	novelTTS	NA	NA	b3617|b3616
NC_000913.3	3811201	3811811	reverse	241	159	3	15	935	terminator	b3636	3811217	b3637|b3636
NC_000913.3	3811201	3811995	reverse	52	34	1	1	45	terminator	b3636	3811217	b3637|b3636
NC_000913.3	3839125	3840016	reverse	225	106	70	22	99.5	novelTTS	NA	NA	b3661
NC_000913.3	3850750	3853016	reverse	697	71	105	91	582.5	terminator	b3670	3850762	b3672|b3671|b3670
NC_000913.3	3911804	3915324	reverse	113	27	6	4	41.5	terminator	b3729	3911820	b3730|b3729
NC_000913.3	3947099	3947992	reverse	37	11	18	4	39.5	terminator	b3759	3947049	b4480
NC_000913.3	4004126	4004725	reverse	39	10	20	1	573	novelTTS	NA	NA	b3820
NC_000913.3	4056427	4058106	reverse	233	22	111	9	1393	novelTTS	NA	NA	b3870
NC_000913.3	4080258	4081361	reverse	51	25	7	7	39	novelTTS	NA	NA	b3891
NC_000913.3	4110702	4111569	reverse	16	10	2	3	68	terminator	b3918	4110719	b3919
NC_000913.3	4120362	4122348	reverse	143	67	2	9	1452.5	terminator	b3931	4120376	b3932|b3931
NC_000913.3	4148364	4150355	reverse	67	39	1	0	16	novelTTS	NA	NA	b3955
NC_000913.3	4271016	4273933	reverse	96	16	11	6	54.5	novelTTS	NA	NA	b4058
NC_000913.3	4285301	4287389	reverse	113	19	35	25	1075	novelTTS	NA	NA	b4069
NC_000913.3	4312063	4313016	reverse	41	11	13	10	237.5	novelTTS	NA	NA	b4089
NC_000913.3	4434558	4436629	reverse	132	78	8	11	35	novelTTS	NA	NA	b4213
NC_000913.3	4441283	4442263	reverse	19	10	1	1	30	novelTTS	NA	NA	b4219
NC_000913.3	4449067	4449686	reverse	84	35	1	23	37	novelTTS	NA	NA	b4226
NC_000913.3	4480931	4483927	reverse	256	47	3	2	130	terminator	b4258	4480944	b4258
NC_000913.3	4628694	4630563	reverse	362	82	80	20	56.5	novelTTS	NA	NA	b4391
NC_000913.3	4634385	4635353	reverse	171	39	24	35	39	novelTTS	NA	NA	b4396
NC_000913.3	4639539	4640508	reverse	16	10	0	0	0	terminator	b4400	4639555	b4401
NC_000913.3	4639539	4640595	reverse	116	59	0	5	0	terminator	b4400	4639555	b4401
NC_000913.3	8190	9230	forward	108	35	8	16	81	terminator	b0008	9212	b0008
NC_000913.3	12047	14145	forward	619	224	144	51	1076	novelTTS	NA	NA	b0014
NC_000913.3	12122	14145	forward	1295	663	332	119	1153	novelTTS	NA	NA	b0014
NC_000913.3	12122	14160	forward	1295	84	327	17	1153.5	novelTTS	NA	NA	b0014
NC_000913.3	28287	29276	forward	34	23	4	3	19	terminator	b0031	29260	b0031
NC_000913.3	28342	29276	forward	46	20	5	12	99	terminator	b0031	29260	b0031
NC_000913.3	106507	107551	forward	311	79	11	36	375	terminator	b0096	107522	b0096
NC_000913.3	113395	114526	forward	51	24	5	6	67	novelTTS	NA	NA	b0104
NC_000913.3	127716	129397	forward	121	19	3	1	79	terminator	b0116	129380	b0116
NC_000913.3	176560	176995	forward	29	10	3	7	16	novelTTS	NA	NA	b0156
NC_000913.3	180843	182347	forward	42	16	4	3	253	novelTTS	NA	NA	b0161
NC_000913.3	189712	190800	forward	1340	232	906	42	1121.5	novelTTS	NA	NA	b4414|b0169
NC_000913.3	189712	191745	forward	1340	324	296	104	1116.5	terminator	b0170	191729	b4414|b0169|b0170
NC_000913.3	192616	193491	forward	475	284	72	17	929.5	terminator	b0172	193470	b0172
NC_000913.3	200398	202062	forward	172	13	90	8	1367	novelTTS	NA	NA	b0178|b0179
NC_000913.3	202072	203408	forward	306	55	165	24	872	novelTTS	NA	NA	b0180|b0181
NC_000913.3	222805	223655	forward	173	27	124	1	1132.5	novelTTS	NA	NA	b0200
NC_000913.3	226445	228662	forward	51	46	0	4	0	novelTTS	NA	NA	NA
NC_000913.3	226498	228662	forward	49	41	0	4	0	novelTTS	NA	NA	NA
NC_000913.3	227645	228662	forward	23	15	0	0	0	novelTTS	NA	NA	NA
NC_000913.3	258586	259041	forward	66	17	17	17	81	novelTTS	NA	NA	NA
NC_000913.3	302958	303649	forward	34	11	18	0	140	novelTTS	NA	NA	b0287
NC_000913.3	419420	422409	forward	81	10	4	3	49	novelTTS	NA	NA	b0401|b0402
NC_000913.3	427204	427788	forward	268	21	239	2	1410	terminator	b0407	427771	b0407
NC_000913.3	444657	445326	forward	79	32	11	19	83	novelTTS	NA	NA	b0426
NC_000913.3	454833	456495	forward	53	11	4	13	965.5	novelTTS	NA	NA	b0436
NC_000913.3	454996	456496	forward	140	41	15	9	1563	novelTTS	NA	NA	b0436
NC_000913.3	456576	458759	forward	100	39	2	5	1447.5	terminator	b0438	458743	b0437|b0438
NC_000913.3	456604	458758	forward	61	18	2	3	1196	terminator	b0438	458743	b0437|b0438
NC_000913.3	456642	458758	forward	206	77	6	18	1081.5	terminator	b0438	458743	b0437|b0438
NC_000913.3	461331	461784	forward	21	13	3	1	1564	terminator	b0440	461768	b0440
NC_000913.3	461852	463858	forward	604	367	19	19	122.5	novelTTS	NA	NA	b0441
NC_000913.3	495075	497033	forward	233	124	13	24	38.5	terminator	b0473	497013	b0473
NC_000913.3	497132	497938	forward	129	69	8	29	47	novelTTS	NA	NA	b0474
NC_000913.3	532964	533861	forward	55	24	1	16	1126	novelTTS	NA	NA	b0506
NC_000913.3	532982	533861	forward	63	24	0	21	0	novelTTS	NA	NA	b0506
NC_000913.3	554576	556036	forward	125	43	17	8	71	novelTTS	NA	NA	b0526
NC_000913.3	638692	639670	forward	345	304	4	1	115	novelTTS	NA	NA	b0605
NC_000913.3	638880	639668	forward	23	11	0	11	0	novelTTS	NA	NA	b0605
NC_000913.3	638920	639670	forward	207	122	15	12	90	novelTTS	NA	NA	b0605
NC_000913.3	657249	657549	forward	24	11	0	0	0	novelTTS	NA	NA	b0623
NC_000913.3	706062	707981	forward	349	84	4	21	28.5	terminator	b0680	707966	b0680
NC_000913.3	782002	784184	forward	346	48	17	11	53	novelTTS	NA	NA	b0750|b0751
NC_000913.3	785591	786824	forward	346	137	2	10	56	terminator	b0754	786808	b0754
NC_000913.3	795061	795995	forward	1813	229	1151	182	991	novelTTS	NA	NA	b0763
NC_000913.3	819857	820631	forward	71	25	3	20	41	novelTTS	NA	NA	b0786
NC_000913.3	835180	836249	forward	43	26	4	6	1033	novelTTS	NA	NA	b0800
NC_000913.3	836317	837468	forward	532	219	216	14	209	novelTTS	NA	NA	b0801
NC_000913.3	850212	851011	forward	132	77	0	5	0	terminator	b0814	850995	b0814
NC_000913.3	850416	851011	forward	93	59	5	2	144	terminator	b0814	850995	b0814
NC_000913.3	922359	925600	forward	236	72	4	0	136	novelTTS	NA	NA	b0881|b0882
NC_000913.3	932327	933177	forward	367	147	158	49	1297	novelTTS	NA	NA	b0889
NC_000913.3	957578	958786	forward	1145	347	419	32	872	novelTTS	NA	NA	b0907
NC_000913.3	961720	963777	forward	337	109	67	9	149	novelTTS	NA	NA	b0911
NC_000913.3	961861	963777	forward	77	38	15	0	192.5	novelTTS	NA	NA	b0911
NC_000913.3	963751	964164	forward	32	17	1	4	293	novelTTS	NA	NA	b0912
NC_000913.3	970643	971644	forward	410	279	24	34	27	novelTTS	NA	NA	b0917|b0918
NC_000913.3	983574	984506	forward	28	14	1	2	202	novelTTS	NA	NA	b0927
NC_000913.3	1015649	1015926	forward	19	13	1	2	129	terminator	b0953	1015912	b0953
NC_000913.3	1125521	1127817	forward	122	24	19	4	678.5	novelTTS	NA	NA	b1066|b1067|b1068
NC_000913.3	1146648	1147708	forward	429	240	55	26	870	novelTTS	NA	NA	b1088|b1089
NC_000913.3	1146792	1147708	forward	681	344	134	69	702.5	novelTTS	NA	NA	b1088|b1089
NC_000913.3	1150933	1151888	forward	92	55	25	2	995	terminator	b1094	1151873	b0194
NC_000913.3	1150933	1153228	forward	92	10	1	1	1226	novelTTS	NA	NA	b1094|b1095
NC_000913.3	1151052	1151887	forward	29	10	8	8	1289	terminator	b1094	1151873	b0194
NC_000913.3	1151511	1151888	forward	75	17	47	6	726	terminator	b1094	1151873	b0194
NC_000913.3	1151575	1151888	forward	215	81	123	9	688.5	terminator	b1094	1151873	b0194
NC_000913.3	1157628	1159350	forward	48	15	6	4	312	terminator	b1102	1159335	b1101
NC_000913.3	1157767	1159350	forward	319	51	7	26	359	terminator	b1102	1159335	b1101
NC_000913.3	1195007	1196423	forward	530	302	6	47	343	novelTTS	NA	NA	b1136
NC_000913.3	1329302	1330415	forward	168	88	18	10	111.5	novelTTS	NA	NA	b1272
NC_000913.3	1341869	1343017	forward	41	11	8	1	111	novelTTS	NA	NA	b1281|b1282
NC_000913.3	1487167	1488078	forward	60	14	19	12	255	novelTTS	NA	NA	b1414
NC_000913.3	1488192	1489709	forward	95	19	34	1	335.5	novelTTS	NA	NA	b1415
NC_000913.3	1496778	1498551	forward	57	10	14	2	132	novelTTS	NA	NA	b1424
NC_000913.3	1523226	1524476	forward	2988	2190	64	236	56	novelTTS	NA	NA	b1452
NC_000913.3	1627490	1628294	forward	231	113	50	40	181.5	novelTTS	NA	NA	b1539
NC_000913.3	1678369	1679414	forward	118	88	5	3	162.5	novelTTS	NA	NA	b1604
NC_000913.3	1688544	1689833	forward	102	58	15	3	1159.5	novelTTS	NA	NA	b1613
NC_000913.3	1702203	1703269	forward	23	11	2	0	53	novelTTS	NA	NA	b1623
NC_000913.3	1737687	1738908	forward	266	120	24	26	36.5	novelTTS	NA	NA	b1658
NC_000913.3	1741200	1742597	forward	156	64	5	10	40	novelTTS	NA	NA	b1661
NC_000913.3	1810881	1812373	forward	619	116	78	32	234	novelTTS	NA	NA	b1729
NC_000913.3	1822427	1823351	forward	75	25	27	17	124	novelTTS	NA	NA	b1740
NC_000913.3	1832398	1833273	forward	48	24	8	12	83	novelTTS	NA	NA	b1749
NC_000913.3	1842307	1843814	forward	368	65	72	43	340.5	novelTTS	NA	NA	b1761
NC_000913.3	1848791	1850733	forward	72	11	3	7	54	novelTTS	NA	NA	b1766
NC_000913.3	1850834	1852572	forward	107	27	19	2	137	novelTTS	NA	NA	b1767|b1768
NC_000913.3	1851663	1852572	forward	13	10	1	0	100	novelTTS	NA	NA	b1768
NC_000913.3	1862616	1863817	forward	106	29	13	9	918	novelTTS	NA	NA	b1779
NC_000913.3	1862734	1863817	forward	641	294	48	75	896.5	novelTTS	NA	NA	b1779
NC_000913.3	1893335	1893785	forward	23	18	3	0	267	novelTTS	NA	NA	b1809
NC_000913.3	1901934	1904785	forward	1133	242	238	94	234.5	novelTTS	NA	NA	b1817|b1818|b1819
NC_000913.3	1930856	1932110	forward	35	13	2	2	62.5	terminator	b1850	1932095	b1849
NC_000913.3	1952676	1954572	forward	32	11	7	5	13	novelTTS	NA	NA	b1870|b1871
NC_000913.3	1960003	1961848	forward	177	58	7	8	194	terminator	b1876	1961830	b1876
NC_000913.3	2008239	2009745	forward	83	32	4	17	237.5	novelTTS	NA	NA	b1929|b1930
NC_000913.3	2038930	2041185	forward	158	43	21	4	76	novelTTS	NA	NA	b1970|b1971|b1972
NC_000913.3	2053565	2054993	forward	195	36	119	2	900	novelTTS	NA	NA	b1981
NC_000913.3	2053565	2056608	forward	195	18	7	12	60.5	novelTTS	NA	NA	b1981|b1982
NC_000913.3	2071316	2074708	forward	1006	403	103	103	114	novelTTS	NA	NA	b4435|b2000
NC_000913.3	2071433	2074706	forward	21	10	0	5	0	novelTTS	NA	NA	b2000
NC_000913.3	2165594	2167196	forward	112	42	2	13	47.5	terminator	b4438	2167181	b2081|b4438
NC_000913.3	2194271	2196370	forward	395	242	7	28	22	terminator	b2114	2196354	b2114
NC_000913.3	2222153	2223987	forward	160	92	12	15	271	novelTTS	NA	NA	b2133
NC_000913.3	2231819	2232770	forward	47	13	5	13	58	novelTTS	NA	NA	b2143
NC_000913.3	2243880	2244773	forward	64	30	9	5	35	novelTTS	NA	NA	b2154
NC_000913.3	2250806	2252832	forward	145	41	23	1	88	novelTTS	NA	NA	b2159|b2160
NC_000913.3	2269810	2270620	forward	93	63	1	1	143	novelTTS	NA	NA	b2175
NC_000913.3	2339540	2340398	forward	91	23	26	12	75	novelTTS	NA	NA	b2232
NC_000913.3	2531423	2532288	forward	33	13	4	8	614	novelTTS	NA	NA	b2413
NC_000913.3	2532376	2533432	forward	688	392	77	20	170	terminator	b2414	2533416	b2414
NC_000913.3	2533499	2536387	forward	451	62	2	4	62	terminator	b2417	2536371	b2415|b2416|b2417
NC_000913.3	2533600	2534344	forward	74	21	38	0	1170.5	novelTTS	NA	NA	b2415
NC_000913.3	2535482	2536387	forward	78	53	1	0	35	terminator	b2417	2536371	b2417
NC_000913.3	2599878	2600994	forward	117	49	9	23	18	novelTTS	NA	NA	b2479|b2480
NC_000913.3	2621152	2622915	forward	411	54	41	13	232	novelTTS	NA	NA	b2499|b2500
NC_000913.3	2622200	2622915	forward	23	10	9	1	2243	novelTTS	NA	NA	b2500
NC_000913.3	2652468	2653385	forward	35	15	3	8	62	novelTTS	NA	NA	b2521
NC_000913.3	2663405	2664281	forward	58	21	5	2	55	novelTTS	NA	NA	b2533
NC_000913.3	2736071	2736930	forward	22	14	0	0	0	novelTTS	NA	NA	b2595
NC_000913.3	2736085	2736930	forward	49	29	2	0	80.5	novelTTS	NA	NA	b2595
NC_000913.3	2926271	2927709	forward	63	21	6	5	1087	novelTTS	NA	NA	b2795
NC_000913.3	3043638	3045143	forward	37	14	2	1	121	novelTTS	NA	NA	b2901
NC_000913.3	3059721	3060685	forward	99	30	14	21	30.5	terminator	b2916	3060670	b2916
NC_000913.3	3086568	3087907	forward	425	101	1	78	38	novelTTS	NA	NA	b2942
NC_000913.3	3086648	3087907	forward	24	11	0	5	0	novelTTS	NA	NA	b2942
NC_000913.3	3152209	3153511	forward	121	30	49	2	436	novelTTS	NA	NA	b3008
NC_000913.3	3172504	3173496	forward	101	49	3	28	55	novelTTS	NA	NA	b3028|b3029
NC_000913.3	3179716	3181617	forward	195	35	32	29	74	novelTTS	NA	NA	b3037|b3038
NC_000913.3	3210646	3211075	forward	95	17	60	13	1391	terminator	b3065	3211057	b3065
NC_000913.3	3210718	3211076	forward	413	125	264	12	1296	terminator	b3065	3211057	b3065
NC_000913.3	3212855	3214968	forward	29	20	0	0	0	terminator	b3067	3214952	b3067
NC_000913.3	3239862	3241227	forward	135	84	4	9	13.5	novelTTS	NA	NA	b3089
NC_000913.3	3318559	3320017	forward	839	504	39	52	34	novelTTS	NA	NA	b3172
NC_000913.3	3380125	3380623	forward	42	24	3	2	369	novelTTS	NA	NA	b3233
NC_000913.3	3405172	3407310	forward	97	42	3	2	76	terminator	b3256	3407294	b3255|b3256
NC_000913.3	3485952	3486794	forward	475	250	121	46	122	novelTTS	NA	NA	b3357
NC_000913.3	3485971	3486793	forward	48	20	13	7	78	novelTTS	NA	NA	b3357
NC_000913.3	3532679	3534516	forward	69	31	17	2	98	novelTTS	NA	NA	b3403
NC_000913.3	3545184	3546255	forward	56	22	2	21	49.5	novelTTS	NA	NA	b3414
NC_000913.3	3609916	3610564	forward	25	12	5	0	101	novelTTS	NA	NA	b3472
NC_000913.3	3639983	3640595	forward	29	21	0	1	0	terminator	b3495	3640580	b3495
NC_000913.3	3674758	3676288	forward	151	31	15	16	35.5	novelTTS	NA	NA	b3523
NC_000913.3	3717287	3718335	forward	140	33	37	9	164	novelTTS	NA	NA	b3553
NC_000913.3	3772188	3774364	forward	54	14	0	8	0	novelTTS	NA	NA	b3599
NC_000913.3	3785227	3786916	forward	184	24	57	14	738	novelTTS	NA	NA	b3612
NC_000913.3	3816647	3817606	forward	80	33	0	12	0	terminator	b3644	3817588	b3644
NC_000913.3	3884239	3884541	forward	452	32	403	8	1534.5	novelTTS	NA	NA	b3703
NC_000913.3	3885012	3886772	forward	245	92	18	6	455.5	novelTTS	NA	NA	b3705
NC_000913.3	3927131	3928241	forward	58	16	4	6	45	novelTTS	NA	NA	b3744
NC_000913.3	3944390	3946607	forward	58	46	1	5	55	novelTTS	NA	NA	NA
NC_000913.3	3944440	3946607	forward	65	51	0	8	0	novelTTS	NA	NA	NA
NC_000913.3	3948049	3948450	forward	38	12	15	3	122	novelTTS	NA	NA	b3764
NC_000913.3	3965649	3967722	forward	69	15	4	0	939	novelTTS	NA	NA	b3781|b3782|b3783
NC_000913.3	3965690	3966141	forward	129	12	96	10	486	novelTTS	NA	NA	b3781
NC_000913.3	3965690	3967722	forward	129	34	7	1	173	novelTTS	NA	NA	b3781|b3782|b3783
NC_000913.3	4012885	4015349	forward	5666	1928	129	227	76	novelTTS	NA	NA	b3829
NC_000913.3	4012920	4015348	forward	31	11	0	8	0	novelTTS	NA	NA	b3829
NC_000913.3	4016185	4017234	forward	17	10	4	0	593.5	novelTTS	NA	NA	b3831
NC_000913.3	4016387	4017234	forward	76	47	15	5	51.5	novelTTS	NA	NA	b3831
NC_000913.3	4038198	4040423	forward	39	13	0	7	0	novelTTS	NA	NA	NA
NC_000913.3	4038255	4040423	forward	48	30	0	8	0	novelTTS	NA	NA	NA
NC_000913.3	4046938	4050006	forward	194	74	1	8	77	novelTTS	NA	NA	b3863|b3864
NC_000913.3	4058381	4060279	forward	444	144	0	40	0	novelTTS	NA	NA	b3871
NC_000913.3	4100758	4101513	forward	347	265	7	15	658	novelTTS	NA	NA	b3908
NC_000913.3	4108804	4109874	forward	30	13	3	1	95	novelTTS	NA	NA	b3917
NC_000913.3	4112930	4113796	forward	76	37	11	14	54.5	novelTTS	NA	NA	b3922|b3923
NC_000913.3	4154882	4158272	forward	548	36	18	26	216	novelTTS	NA	NA	b3958|b3959|b3960
NC_000913.3	4163398	4165572	forward	21	10	0	4	0	novelTTS	NA	NA	b3966
NC_000913.3	4175380	4177187	forward	483	111	69	20	200.5	novelTTS	NA	NA	b3976|b3977|b3978|b3979|b3980
NC_000913.3	4179625	4180997	forward	620	90	283	16	1603.5	novelTTS	NA	NA	b3985|b3986
NC_000913.3	4200175	4200605	forward	52	22	13	8	427	terminator	b4000	4200591	b4000
NC_000913.3	4210729	4212946	forward	24	10	0	1	0	novelTTS	NA	NA	NA
NC_000913.3	4210779	4212946	forward	47	26	0	5	0	novelTTS	NA	NA	NA
NC_000913.3	4214235	4215276	forward	111	56	0	0	0	novelTTS	NA	NA	b4013
NC_000913.3	4215403	4218571	forward	2139	161	854	136	279	novelTTS	NA	NA	b4014|b4015
NC_000913.3	4233721	4235597	forward	110	39	0	1	0	novelTTS	NA	NA	b4025
NC_000913.3	4257086	4257766	forward	45	10	20	6	567.5	novelTTS	NA	NA	b4043
NC_000913.3	4270213	4271046	forward	49	12	33	2	189	novelTTS	NA	NA	b4056|b4057
NC_000913.3	4278317	4279876	forward	86	21	3	4	665	novelTTS	NA	NA	b4064
NC_000913.3	4370615	4372731	forward	548	242	3	2	796	novelTTS	NA	NA	b4142|b4143
NC_000913.3	4370647	4372730	forward	37	24	0	3	0	novelTTS	NA	NA	b4142|b4143
NC_000913.3	4375655	4376301	forward	230	94	89	24	153	novelTTS	NA	NA	b4147
NC_000913.3	4399800	4400649	forward	561	57	434	42	1189	novelTTS	NA	NA	b4172
NC_000913.3	4404659	4406078	forward	690	235	36	26	59	novelTTS	NA	NA	b4177
NC_000913.3	4425024	4426607	forward	777	263	16	74	449	novelTTS	NA	NA	b4200|b4201|b4202|b4203
NC_000913.3	4428907	4429595	forward	60	26	12	5	95	novelTTS	NA	NA	b4207
NC_000913.3	4540685	4541587	forward	24	17	1	0	30	novelTTS	NA	NA	b4312
NC_000913.3	4542986	4543710	forward	391	107	246	10	1136	novelTTS	NA	NA	b4314
NC_000913.3	4554479	4555393	forward	106	24	33	20	50	novelTTS	NA	NA	b4324
NC_000913.3	4619566	4621666	forward	130	55	0	8	0	terminator	b4384	4621647	b4383|b4384

## Sheet: Rich_TTS
TTSs defined by SMRT-Cappable-seq under Rich condition
genome	start	end	strand	number_of_reads_TSS	number_of_reads_TTS	number_of_reads_passing-throughTTS	number_of_reads_within_50bp_downstream_of_TTS	median_size_of_read-through	type	nearest_known_TTS	center_of_nearest_known_TTS	fully_covered_genes
NC_000913.3	5455	6481	reverse	56	13	19	9	70	novelTTS	NA	NA	b0006
NC_000913.3	20763	21117	reverse	37	21	1	1	147	terminator	b0023	20777	b0023
NC_000913.3	20763	21207	reverse	16	12	2	1	92	terminator	b0023	20777	b0023
NC_000913.3	141972	142703	reverse	61	48	5	4	25.5	novelTTS	NA	NA	b0126
NC_000913.3	146276	146754	reverse	57	35	13	6	66.5	novelTTS	NA	NA	b0131
NC_000913.3	147906	148854	reverse	24	16	3	4	81.5	novelTTS	NA	NA	b0133
NC_000913.3	147906	149630	reverse	72	18	10	6	120	novelTTS	NA	NA	b0134|b0133
NC_000913.3	160096	160656	reverse	49	27	9	9	800	novelTTS	NA	NA	b0145
NC_000913.3	160096	161078	reverse	20	10	3	1	1022	novelTTS	NA	NA	b0145
NC_000913.3	178422	179181	reverse	176	33	11	109	825	novelTTS	NA	NA	b0159
NC_000913.3	185086	185978	reverse	31	20	3	4	1208.5	terminator	b0166	185100	b0166
NC_000913.3	188683	189553	reverse	109	22	0	72	2161	novelTTS	NA	NA	b0168
NC_000913.3	217019	218837	reverse	441	219	38	41	193	terminator	b0194	217035	b0194
NC_000913.3	254210	255807	reverse	88	39	5	15	44	novelTTS	NA	NA	b0237
NC_000913.3	388690	389753	reverse	71	37	25	2	83.5	novelTTS	NA	NA	b0369
NC_000913.3	399790	400951	reverse	116	85	0	6	34	novelTTS	NA	NA	b0381
NC_000913.3	409050	410049	reverse	115	67	7	18	113.5	novelTTS	NA	NA	b0393
NC_000913.3	431031	432090	reverse	88	24	5	36	26.5	novelTTS	NA	NA	b0411
NC_000913.3	452010	454209	reverse	406	100	52	32	76.5	novelTTS	NA	NA	b0434|b0433
NC_000913.3	464807	465572	reverse	18	14	1	1	274	novelTTS	NA	NA	b0444
NC_000913.3	553871	554490	reverse	186	18	14	124	596	novelTTS	NA	NA	b0525
NC_000913.3	556625	557781	reverse	38	16	2	0	0	novelTTS	NA	NA	b0529|b0528
NC_000913.3	584630	585664	reverse	263	182	24	11	72	novelTTS	NA	NA	b0565
NC_000913.3	604738	605453	reverse	23	12	4	0	0	novelTTS	NA	NA	b0578
NC_000913.3	659188	660301	reverse	51	16	0	0	0	novelTTS	NA	NA	b0628
NC_000913.3	662669	664001	reverse	130	29	2	48	280	novelTTS	NA	NA	b0632
NC_000913.3	671541	674845	reverse	930	147	26	179	343	novelTTS	NA	NA	b0642|b0641
NC_000913.3	683422	684438	reverse	124	60	9	33	1012	novelTTS	NA	NA	b0651
NC_000913.3	689297	691882	reverse	257	36	26	9	50	novelTTS	NA	NA	b0658|b0657
NC_000913.3	697471	699222	reverse	55	13	6	9	526	novelTTS	NA	NA	b0674
NC_000913.3	699421	700354	reverse	31	11	1	3	113	novelTTS	NA	NA	b0675
NC_000913.3	710899	711521	reverse	57	13	2	39	392	novelTTS	NA	NA	b0684
NC_000913.3	786790	787670	reverse	61	22	6	6	89.5	terminator	b0754	786808	b0755
NC_000913.3	805800	807323	reverse	149	33	9	7	127	novelTTS	NA	NA	b0772
NC_000913.3	839218	841664	reverse	143	47	3	59	809	novelTTS	NA	NA	b0805
NC_000913.3	854777	855798	reverse	33	13	7	1	14	novelTTS	NA	NA	b0819
NC_000913.3	864282	866394	reverse	373	164	60	70	102.5	novelTTS	NA	NA	b0827|b0826
NC_000913.3	917985	919103	reverse	229	82	15	67	85.5	novelTTS	NA	NA	b0877
NC_000913.3	931022	932078	reverse	100	56	11	6	1110	novelTTS	NA	NA	b0888
NC_000913.3	954793	956657	reverse	186	88	5	65	764	novelTTS	NA	NA	b0905
NC_000913.3	985838	987092	reverse	204	31	3	4	724	novelTTS	NA	NA	b0929
NC_000913.3	987544	989038	reverse	57	30	5	2	66.5	novelTTS	NA	NA	b0930
NC_000913.3	1015895	1016497	reverse	216	151	34	13	125	terminator	b0953	1015912	b0954
NC_000913.3	1021680	1024379	reverse	88	13	6	1	298	novelTTS	NA	NA	b0961|b0960
NC_000913.3	1028357	1029998	reverse	71	22	3	2	32	novelTTS	NA	NA	b0967|b0966
NC_000913.3	1030710	1031446	reverse	156	95	12	32	408	novelTTS	NA	NA	b0970
NC_000913.3	1170483	1174028	reverse	133	22	6	3	24	novelTTS	NA	NA	b1114
NC_000913.3	1190574	1193800	reverse	125	25	13	6	48.5	novelTTS	NA	NA	b1133|b1132|b1131
NC_000913.3	1232467	1233056	reverse	19	12	2	2	49	novelTTS	NA	NA	b1185
NC_000913.3	1233139	1234766	reverse	103	16	5	41	384	novelTTS	NA	NA	b1186
NC_000913.3	1242086	1243110	reverse	35	13	0	15	971	novelTTS	NA	NA	b1192
NC_000913.3	1256636	1257882	reverse	21	11	0	0	0	novelTTS	NA	NA	b1203
NC_000913.3	1256636	1258542	reverse	31	21	0	1	2	novelTTS	NA	NA	b1204|b1203
NC_000913.3	1259084	1262176	reverse	185	71	5	61	62	novelTTS	NA	NA	b1207|b1206
NC_000913.3	1270707	1271895	reverse	38	11	4	13	30	novelTTS	NA	NA	b1216
NC_000913.3	1292458	1292958	reverse	218	133	37	19	22.5	terminator	b1237	1292473	b1237
NC_000913.3	1295323	1298394	reverse	51	12	8	0	0	novelTTS	NA	NA	b1241
NC_000913.3	1295323	1298434	reverse	66	12	11	0	0	novelTTS	NA	NA	b1241
NC_000913.3	1312260	1313696	reverse	98	29	6	7	394	terminator	b1254	1312280	b1255|b1254
NC_000913.3	1346936	1348940	reverse	51	33	1	1	3	terminator	b1286	1346955	b1286
NC_000913.3	1350206	1351121	reverse	694	583	15	34	209	novelTTS	NA	NA	b1288
NC_000913.3	1388265	1388844	reverse	64	32	24	2	86.5	terminator	b1323	1388284	b1324
NC_000913.3	1397627	1398659	reverse	40	15	12	3	24	novelTTS	NA	NA	b1333
NC_000913.3	1398698	1399552	reverse	153	98	3	23	87.5	novelTTS	NA	NA	b1334
NC_000913.3	1437197	1440845	reverse	203	49	9	1	93	novelTTS	NA	NA	b1378
NC_000913.3	1553936	1555739	reverse	69	35	1	20	576	novelTTS	NA	NA	b1479
NC_000913.3	1625289	1627404	reverse	69	37	1	14	136	novelTTS	NA	NA	b1538
NC_000913.3	1674940	1678014	reverse	550	332	46	35	71	novelTTS	NA	NA	b1603|b1602
NC_000913.3	1714985	1717286	reverse	336	127	37	16	30	novelTTS	NA	NA	b1637|b1636
NC_000913.3	1715903	1717286	reverse	336	37	3	261	803.5	novelTTS	NA	NA	b1637
NC_000913.3	1714985	1718034	reverse	238	61	22	17	25	novelTTS	NA	NA	b1638|b1637|b1636
NC_000913.3	1715903	1718034	reverse	238	50	1	136	850	novelTTS	NA	NA	b1638|b1637
NC_000913.3	1784696	1787161	reverse	118	56	4	2	77.5	novelTTS	NA	NA	b1702
NC_000913.3	1799355	1800819	reverse	51	10	4	8	152.5	terminator	b1716	1799372	b1718|b1717|b1716
NC_000913.3	1799355	1801346	reverse	46	14	0	3	97	terminator	b1716	1799372	b1718|b1717|b1716
NC_000913.3	1799355	1802732	reverse	1364	420	28	44	83	terminator	b1716	1799372	b1719|b1718|b1717|b1716
NC_000913.3	1805286	1806170	reverse	27	21	2	1	95	novelTTS	NA	NA	b1722
NC_000913.3	1844921	1848030	reverse	187	24	14	15	170	terminator	b1763	1844943	b1764|b1763
NC_000913.3	1865668	1866502	reverse	31	19	8	0	0	novelTTS	NA	NA	b1782
NC_000913.3	1889901	1891294	reverse	204	24	5	110	1221	novelTTS	NA	NA	b1807|b1806
NC_000913.3	1906214	1907083	reverse	16	11	0	1	57	novelTTS	NA	NA	b1822
NC_000913.3	1907153	1907617	reverse	20	12	0	2	257	novelTTS	NA	NA	b1824|b1823
NC_000913.3	1923293	1925000	reverse	100	29	15	2	80	novelTTS	NA	NA	b1841|b1840|b1839
NC_000913.3	1926687	1928865	reverse	25	11	2	3	156	novelTTS	NA	NA	b1845
NC_000913.3	1934727	1936374	reverse	41	14	4	0	0	novelTTS	NA	NA	b1852
NC_000913.3	1946816	1950616	reverse	6059	844	118	49	36	terminator	b1863	1946834	b1866|b1865|b1864|b1863
NC_000913.3	1947283	1950616	reverse	6059	365	336	2482	253	novelTTS	NA	NA	b1866|b1865|b1864
NC_000913.3	1946816	1950702	reverse	81	14	0	0	0	terminator	b1863	1946834	b1866|b1865|b1864|b1863
NC_000913.3	1999540	2000410	reverse	42	12	4	19	1230	terminator	b1920	1999556	b1920
NC_000913.3	2007646	2008114	reverse	22	10	2	3	44	terminator	b1927	2007658	b1928
NC_000913.3	2084186	2085552	reverse	184	74	7	16	45	novelTTS	NA	NA	b2013|b2012
NC_000913.3	2085648	2087260	reverse	58	42	0	1	822	novelTTS	NA	NA	b4678|b2014
NC_000913.3	2097269	2098331	reverse	89	40	25	1	142	novelTTS	NA	NA	b2027
NC_000913.3	2099805	2101324	reverse	217	123	26	1	657	novelTTS	NA	NA	b2029
NC_000913.3	2113334	2114351	reverse	202	54	3	61	1042	novelTTS	NA	NA	b2042
NC_000913.3	2192991	2194200	reverse	90	56	9	6	284.5	terminator	b2113	2193013	b2113
NC_000913.3	2219479	2222041	reverse	142	18	4	12	34	novelTTS	NA	NA	b2132
NC_000913.3	2219621	2222041	reverse	142	34	1	44	140	terminator	b2132	2219671	b2132
NC_000913.3	2242870	2243797	reverse	80	26	12	35	854.5	novelTTS	NA	NA	b2153
NC_000913.3	2244710	2246931	reverse	160	103	10	22	109	novelTTS	NA	NA	b2155
NC_000913.3	2247015	2248560	reverse	347	246	4	0	0	novelTTS	NA	NA	b2156
NC_000913.3	2311603	2312828	reverse	150	120	0	3	753	terminator	b2215	2311617	b2215
NC_000913.3	2336712	2339456	reverse	1068	458	25	72	346	novelTTS	NA	NA	b2231
NC_000913.3	2349896	2352451	reverse	2144	226	94	72	95	novelTTS	NA	NA	b2240|b2239
NC_000913.3	2362390	2363655	reverse	31	13	3	1	140	novelTTS	NA	NA	b2249
NC_000913.3	2418605	2419808	reverse	64	24	1	6	84	novelTTS	NA	NA	b2300|b2299
NC_000913.3	2428683	2430799	reverse	190	113	25	29	126	novelTTS	NA	NA	b2313|b2312
NC_000913.3	2430860	2433972	reverse	135	14	10	9	487	novelTTS	NA	NA	b2316|b2315|b2314
NC_000913.3	2432972	2433972	reverse	135	35	4	77	1997	novelTTS	NA	NA	b2316
NC_000913.3	2432972	2434014	reverse	209	57	20	97	1419	novelTTS	NA	NA	b2316
NC_000913.3	2434764	2437883	reverse	196	18	7	65	368	novelTTS	NA	NA	b2320|b2319|b2318
NC_000913.3	2436669	2437883	reverse	196	23	0	158	1916.5	novelTTS	NA	NA	b2320
NC_000913.3	2440281	2441641	reverse	664	287	52	14	61.5	terminator	b2323	2440296	b2323
NC_000913.3	2508420	2509462	reverse	53	24	9	5	8	terminator	b2388	2508435	b2388
NC_000913.3	2519207	2520730	reverse	334	171	7	16	124.5	novelTTS	NA	NA	b2400
NC_000913.3	2543680	2544664	reverse	93	11	37	6	41	novelTTS	NA	NA	b2426
NC_000913.3	2576049	2578443	reverse	62	37	3	2	135	novelTTS	NA	NA	b2463
NC_000913.3	2576049	2578531	reverse	62	21	4	7	86	novelTTS	NA	NA	b2463
NC_000913.3	2597797	2599784	reverse	325	157	17	21	359	terminator	b2477	2597813	b2478|b2477
NC_000913.3	2618838	2620909	reverse	214	30	8	101	245	novelTTS	NA	NA	b2498|b2497
NC_000913.3	2620201	2620909	reverse	214	24	4	154	1544.5	novelTTS	NA	NA	b2498
NC_000913.3	2684070	2685571	reverse	98	56	1	0	0	terminator	b2551	2684084	b2551
NC_000913.3	2704284	2707209	reverse	655	66	28	71	109	novelTTS	NA	NA	b2569|b2568
NC_000913.3	2705019	2707209	reverse	655	45	28	351	420	novelTTS	NA	NA	b2569
NC_000913.3	2716013	2716521	reverse	42	13	7	3	295	novelTTS	NA	NA	b2579
NC_000913.3	2717452	2718554	reverse	163	103	28	7	26	novelTTS	NA	NA	b2581
NC_000913.3	2726280	2727282	reverse	17	12	0	0	0	novelTTS	NA	NA	NA
NC_000913.3	2726280	2727297	reverse	31	22	2	0	0	novelTTS	NA	NA	NA
NC_000913.3	2726280	2727329	reverse	25	15	3	0	0	novelTTS	NA	NA	NA
NC_000913.3	2726280	2727368	reverse	19	10	3	0	0	novelTTS	NA	NA	NA
NC_000913.3	2726280	2728393	reverse	52	26	15	0	0	novelTTS	NA	NA	NA
NC_000913.3	2726272	2728444	reverse	203	32	1	0	0	novelTTS	NA	NA	NA
NC_000913.3	2726280	2728444	reverse	203	81	73	0	0	novelTTS	NA	NA	NA
NC_000913.3	2726272	2728497	reverse	87	12	1	0	0	novelTTS	NA	NA	NA
NC_000913.3	2726280	2728497	reverse	87	41	26	0	0	novelTTS	NA	NA	NA
NC_000913.3	2734152	2736065	reverse	125	32	2	41	73.5	novelTTS	NA	NA	b2594|b2593|b4609
NC_000913.3	2744124	2746196	reverse	18	12	0	1	316	novelTTS	NA	NA	b2609|b2608|b2607|b2606
NC_000913.3	2744124	2746254	reverse	2341	1759	54	47	107	novelTTS	NA	NA	b2609|b2608|b2607|b2606
NC_000913.3	2750061	2750746	reverse	38	22	6	1	267	novelTTS	NA	NA	b2614
NC_000913.3	2753971	2754748	reverse	41	31	3	2	182	novelTTS	NA	NA	b2619|b2618
NC_000913.3	2798047	2798537	reverse	14	13	1	0	0	novelTTS	NA	NA	b2669
NC_000913.3	2814158	2817528	reverse	184	16	4	11	126	novelTTS	NA	NA	b2690|b2689|b2688|b2687
NC_000913.3	2818921	2822090	reverse	5037	4031	84	34	23	novelTTS	NA	NA	b2697|b2696
NC_000913.3	2822663	2823818	reverse	139	78	7	9	572	terminator	b2699	2822678	b2699
NC_000913.3	2822663	2824373	reverse	142	68	10	16	514.5	terminator	b2699	2822678	b2700|b2699
NC_000913.3	2866509	2868117	reverse	121	43	31	1	181	novelTTS	NA	NA	b2741
NC_000913.3	2873356	2876370	reverse	462	68	34	192	165	novelTTS	NA	NA	b2752|b2751|b2750
NC_000913.3	2906592	2909713	reverse	86	26	3	1	66	novelTTS	NA	NA	b2780|b2779
NC_000913.3	2964312	2966116	reverse	103	50	3	2	494	terminator	b2827	2964329	b2828|b2827
NC_000913.3	3033612	3036324	reverse	620	159	51	1	297	novelTTS	NA	NA	b2891|b2890
NC_000913.3	3058641	3059353	reverse	110	99	0	7	411	terminator	b2914	3058652	b2914
NC_000913.3	3068908	3069871	reverse	63	42	14	1	402	novelTTS	NA	NA	b2924
NC_000913.3	3070118	3072857	reverse	120	17	13	3	111	novelTTS	NA	NA	b2926|b2925
NC_000913.3	3079600	3081714	reverse	820	374	53	17	67	novelTTS	NA	NA	b2935
NC_000913.3	3100859	3102886	reverse	168	32	9	15	116	novelTTS	NA	NA	b2960|b2959|b2958
NC_000913.3	3101641	3102886	reverse	168	27	12	68	771	novelTTS	NA	NA	b2960|b2959
NC_000913.3	3136609	3138610	reverse	35	26	0	1	96	novelTTS	NA	NA	b2988
NC_000913.3	3148943	3149495	reverse	19	10	1	4	30	novelTTS	NA	NA	b3002
NC_000913.3	3163638	3166021	reverse	130	29	4	41	652.5	novelTTS	NA	NA	b3019
NC_000913.3	3173465	3175645	reverse	73	19	10	20	63	novelTTS	NA	NA	b3030
NC_000913.3	3195095	3196780	reverse	252	66	27	13	214	novelTTS	NA	NA	b3052|b4611
NC_000913.3	3253272	3254242	reverse	33	18	5	2	148.5	novelTTS	NA	NA	b3105
NC_000913.3	3300209	3301301	reverse	145	55	24	30	81	novelTTS	NA	NA	b3157|b3156
NC_000913.3	3322685	3324325	reverse	179	24	3	70	447	novelTTS	NA	NA	b3176
NC_000913.3	3324938	3326978	reverse	315	86	20	11	924	terminator	b3178	3324955	b3178
NC_000913.3	3328168	3328861	reverse	82	19	2	55	1454	novelTTS	NA	NA	b3181
NC_000913.3	3332804	3333515	reverse	1268	921	4	173	1396	novelTTS	NA	NA	b3186|b3185
NC_000913.3	3335194	3336832	reverse	35	10	2	4	210.5	novelTTS	NA	NA	b3190|b3189
NC_000913.3	3376246	3377565	reverse	599	259	58	39	128	terminator	b3228	3376263	b3229|b3228
NC_000913.3	3377755	3378803	reverse	224	127	27	0	0	terminator	b3230	3377769	b3231|b3230
NC_000913.3	3383281	3384472	reverse	48	28	1	1	886	terminator	b3235	3383298	b3236
NC_000913.3	3423879	3425994	reverse	23	11	9	0	0	novelTTS	NA	NA	NA
NC_000913.3	3423871	3426043	reverse	83	13	2	0	0	novelTTS	NA	NA	NA
NC_000913.3	3423879	3426043	reverse	83	40	25	0	0	novelTTS	NA	NA	NA
NC_000913.3	3423879	3426090	reverse	51	27	10	0	0	novelTTS	NA	NA	NA
NC_000913.3	3439572	3442562	reverse	1186	317	1	10	155	terminator	b3294	3439588	b3298|b3297|b3296|b3295|b3294
NC_000913.3	3450259	3453441	reverse	3606	653	152	1228	463.5	novelTTS	NA	NA	b3321|b3320|b3319|b3318|b3317|b3316
NC_000913.3	3450268	3453441	reverse	3606	207	822	1256	466	novelTTS	NA	NA	b3321|b3320|b3319|b3318|b3317
NC_000913.3	3470092	3471583	reverse	94	78	0	0	0	novelTTS	NA	NA	b3339
NC_000913.3	3470092	3471724	reverse	708	559	1	1	59	novelTTS	NA	NA	b3339
NC_000913.3	3471323	3474617	reverse	368	120	16	93	463	novelTTS	NA	NA	b3342|b3341|b3340
NC_000913.3	3471345	3474617	reverse	368	25	141	97	449	novelTTS	NA	NA	b3342|b3341|b3340
NC_000913.3	3477863	3478525	reverse	57	35	2	0	0	novelTTS	NA	NA	b3349
NC_000913.3	3477863	3478558	reverse	22	14	3	2	110.5	novelTTS	NA	NA	b3349
NC_000913.3	3491688	3492335	reverse	35	12	7	12	69	novelTTS	NA	NA	b3363
NC_000913.3	3534482	3536619	reverse	208	66	7	10	95.5	novelTTS	NA	NA	b3405|b3404
NC_000913.3	3577660	3578753	reverse	42	22	3	1	1094	terminator	b3438	3577637	b3438
NC_000913.3	3599880	3600847	reverse	75	31	16	3	30	terminator	b3461	3599897	b3461
NC_000913.3	3600970	3604315	reverse	633	146	69	43	70	novelTTS	NA	NA	b3464|b3463|b3462
NC_000913.3	3642342	3645238	reverse	142	13	4	37	193	novelTTS	NA	NA	b3498|b3497
NC_000913.3	3643082	3645238	reverse	142	22	10	79	750	novelTTS	NA	NA	b3498
NC_000913.3	3722284	3725354	reverse	1739	967	6	30	58	terminator	b3559	3722300	b3560|b3559
NC_000913.3	3781693	3785054	reverse	196	21	7	14	86	novelTTS	NA	NA	b3611|b3610|b3609|b3608|b3607
NC_000913.3	3790285	3792577	reverse	457	203	18	58	101.5	novelTTS	NA	NA	b3617|b3616
NC_000913.3	3805021	3808236	reverse	173	35	7	18	337	novelTTS	NA	NA	b3632|b3631|b3630
NC_000913.3	3811201	3811811	reverse	673	458	51	12	882	terminator	b3636	3811217	b3637|b3636
NC_000913.3	3811201	3811995	reverse	35	20	3	0	0	terminator	b3636	3811217	b3637|b3636
NC_000913.3	3815801	3816577	reverse	25	13	3	0	0	attenuator	b3643	3815817	b3643
NC_000913.3	3877540	3880151	reverse	430	49	3	3	461	novelTTS	NA	NA	b3699
NC_000913.3	3911804	3915324	reverse	121	17	1	2	20	terminator	b3729	3911820	b3730|b3729
NC_000913.3	4049971	4050793	reverse	49	26	5	1	1837	novelTTS	NA	NA	b3865
NC_000913.3	4056427	4058106	reverse	118	29	10	53	1474	novelTTS	NA	NA	b3870
NC_000913.3	4056427	4058220	reverse	76	24	6	24	1382	novelTTS	NA	NA	b3870
NC_000913.3	4080258	4081361	reverse	49	30	6	5	39	novelTTS	NA	NA	b3891
NC_000913.3	4080258	4081569	reverse	97	66	8	4	142.5	novelTTS	NA	NA	b3891
NC_000913.3	4114522	4115603	reverse	40	14	6	14	145.5	terminator	b3925	4114537	b3925
NC_000913.3	4115640	4118161	reverse	694	174	19	98	699	novelTTS	NA	NA	b3927|b3926
NC_000913.3	4120362	4122348	reverse	76	49	3	5	143	terminator	b3931	4120376	b3932|b3931
NC_000913.3	4150401	4153187	reverse	98	10	9	9	141	novelTTS	NA	NA	b3956
NC_000913.3	4174045	4175107	reverse	56	17	11	11	32	novelTTS	NA	NA	b3974
NC_000913.3	4253894	4256635	reverse	83	11	3	1	90	novelTTS	NA	NA	b4041
NC_000913.3	4271016	4273933	reverse	161	39	16	21	87	novelTTS	NA	NA	b4058
NC_000913.3	4353151	4354805	reverse	29	12	2	2	360.5	novelTTS	NA	NA	b4129
NC_000913.3	4362511	4365391	reverse	106	25	0	1	99	novelTTS	NA	NA	b4137|b4136|b4135|b4134
NC_000913.3	4366836	4368431	reverse	902	142	18	404	670	terminator	b4139	4366854	b4139
NC_000913.3	4389172	4391544	reverse	167	13	8	30	827	novelTTS	NA	NA	b4161|b4160
NC_000913.3	4434558	4436629	reverse	221	142	22	12	55	novelTTS	NA	NA	b4213
NC_000913.3	4449067	4449686	reverse	166	125	21	0	0	novelTTS	NA	NA	b4226
NC_000913.3	4463009	4466210	reverse	8155	1148	309	684	188	novelTTS	NA	NA	b4240|b4239
NC_000913.3	4464727	4466210	reverse	8155	514	54	6108	1046.5	novelTTS	NA	NA	b4240
NC_000913.3	4480931	4483927	reverse	403	105	3	5	126	terminator	b4258	4480944	b4258
NC_000913.3	4513311	4516707	reverse	2870	153	311	431	284	novelTTS	NA	NA	b4291|b4290
NC_000913.3	4628694	4630563	reverse	406	113	19	71	89.5	novelTTS	NA	NA	b4391
NC_000913.3	4628738	4630563	reverse	406	77	137	88	125	novelTTS	NA	NA	b4391
NC_000913.3	4634385	4635353	reverse	72	22	10	13	39	novelTTS	NA	NA	b4396
NC_000913.3	4639539	4640508	reverse	98	44	6	2	105	terminator	b4400	4639555	b4401
NC_000913.3	4639541	4640596	reverse	31	11	10	0	0	terminator	b4400	4639555	b4401
NC_000913.3	8190	9230	forward	51	31	6	1	1219	terminator	b0008	9212	b0008
NC_000913.3	12047	14145	forward	380	120	23	155	1134	novelTTS	NA	NA	b0014
NC_000913.3	12122	14145	forward	510	275	46	166	1208	novelTTS	NA	NA	b0014
NC_000913.3	12122	14160	forward	510	36	2	166	1193	novelTTS	NA	NA	b0014
NC_000913.3	17453	18695	forward	59	15	0	37	927	novelTTS	NA	NA	b0019
NC_000913.3	27263	28257	forward	59	38	3	13	32	novelTTS	NA	NA	b0030
NC_000913.3	87968	89082	forward	94	20	6	24	119	novelTTS	NA	NA	b0080
NC_000913.3	106507	107551	forward	78	10	8	11	176	terminator	b0096	107522	b0096
NC_000913.3	113395	114526	forward	26	14	2	0	0	novelTTS	NA	NA	b0104
NC_000913.3	122033	122940	forward	108	27	37	22	78	novelTTS	NA	NA	b0113
NC_000913.3	127717	129397	forward	40	25	1	0	0	terminator	b0116	129380	b0116
NC_000913.3	131518	134279	forward	207	115	13	13	457	terminator	b0118	134260	b0118
NC_000913.3	137042	138675	forward	16	10	0	4	68	novelTTS	NA	NA	b0123
NC_000913.3	141360	142003	forward	105	13	1	82	1697	novelTTS	NA	NA	b0125
NC_000913.3	141360	144512	forward	105	10	6	17	181	novelTTS	NA	NA	b0125|b0127|b0128
NC_000913.3	167427	169763	forward	506	86	15	225	826	novelTTS	NA	NA	b0150
NC_000913.3	175073	176994	forward	24	10	4	1	580	novelTTS	NA	NA	b0155|b0156
NC_000913.3	189712	190800	forward	1037	63	16	852	1226	novelTTS	NA	NA	b4414|b0169
NC_000913.3	189712	191745	forward	1037	404	125	203	1125	terminator	b0170	191729	b4414|b0169|b0170
NC_000913.3	192616	193490	forward	556	222	30	254	1305.5	terminator	b0172	193470	b0172
NC_000913.3	200398	202062	forward	202	24	3	147	1479	novelTTS	NA	NA	b0178|b0179
NC_000913.3	200398	203408	forward	202	40	23	64	295.5	novelTTS	NA	NA	b0178|b0179|b0180|b0181
NC_000913.3	202072	203408	forward	472	51	33	317	1030	novelTTS	NA	NA	b0180|b0181
NC_000913.3	226445	228662	forward	46	26	5	0	0	novelTTS	NA	NA	NA
NC_000913.3	226498	228662	forward	77	49	21	0	0	novelTTS	NA	NA	NA
NC_000913.3	226549	228662	forward	30	14	9	0	0	novelTTS	NA	NA	NA
NC_000913.3	227645	228662	forward	33	23	1	0	0	novelTTS	NA	NA	NA
NC_000913.3	227657	228662	forward	39	26	5	0	0	novelTTS	NA	NA	NA
NC_000913.3	255917	256470	forward	35	10	3	9	112	terminator	b0238	256458	b0238
NC_000913.3	260348	262822	forward	189	24	29	15	72	novelTTS	NA	NA	b0242|b0243
NC_000913.3	321483	324602	forward	228	40	15	20	78	novelTTS	NA	NA	b0306|b0307|b0308
NC_000913.3	444657	445326	forward	92	50	26	3	231	novelTTS	NA	NA	b0426
NC_000913.3	454833	456496	forward	119	83	10	6	1185.5	novelTTS	NA	NA	b0436
NC_000913.3	454996	456496	forward	111	60	5	13	1547.5	novelTTS	NA	NA	b0436
NC_000913.3	456554	458758	forward	58	14	5	5	630	terminator	b0438	458743	b0437|b0438
NC_000913.3	456576	458758	forward	55	22	3	6	912	terminator	b0438	458743	b0437|b0438
NC_000913.3	456642	458758	forward	107	47	11	8	719	terminator	b0438	458743	b0437|b0438
NC_000913.3	458812	461310	forward	264	28	12	51	418	novelTTS	NA	NA	b0439
NC_000913.3	458812	461784	forward	264	27	1	2	76	terminator	b0440	461768	b0439|b0440
NC_000913.3	461852	463858	forward	880	622	15	65	363	novelTTS	NA	NA	b0441
NC_000913.3	491310	492043	forward	81	32	0	39	1873	novelTTS	NA	NA	b0469
NC_000913.3	495075	497033	forward	71	50	6	4	44	terminator	b0473	497013	b0473
NC_000913.3	497132	497938	forward	61	43	5	1	35	novelTTS	NA	NA	b0474
NC_000913.3	554576	556036	forward	170	92	9	16	86.5	novelTTS	NA	NA	b0526
NC_000913.3	638692	639669	forward	93	69	15	0	0	novelTTS	NA	NA	b0605
NC_000913.3	638920	639669	forward	157	56	43	3	51	novelTTS	NA	NA	b0605
NC_000913.3	695076	696346	forward	46	15	5	2	19	novelTTS	NA	NA	b0662
NC_000913.3	703839	705969	forward	80	19	6	0	0	terminator	b0679	705952	b0679
NC_000913.3	706062	707981	forward	527	259	32	2	65.5	terminator	b0680	707966	b0680
NC_000913.3	754954	758485	forward	645	133	188	28	65.5	terminator	b0724	758447	b0721|b0722|b0723|b0724
NC_000913.3	754954	758531	forward	645	111	13	18	52	novelTTS	NA	NA	b0721|b0722|b0723|b0724
NC_000913.3	771169	774374	forward	499	144	17	155	155.5	novelTTS	NA	NA	b0733|b0734|b4515
NC_000913.3	771169	774649	forward	499	37	47	2	421	novelTTS	NA	NA	b0733|b0734|b4515|b0735
NC_000913.3	771203	774374	forward	784	216	20	276	159.5	novelTTS	NA	NA	b0733|b0734|b4515
NC_000913.3	771203	774649	forward	784	73	104	5	36.5	novelTTS	NA	NA	b0733|b0734|b4515|b0735
NC_000913.3	771285	774374	forward	109	15	4	27	223	novelTTS	NA	NA	b0733|b0734|b4515
NC_000913.3	771368	774374	forward	92	17	3	35	167.5	novelTTS	NA	NA	b0733|b0734|b4515
NC_000913.3	785591	786824	forward	16	11	0	0	0	terminator	b0754	786808	b0754
NC_000913.3	819857	820631	forward	31	14	6	0	0	novelTTS	NA	NA	b0786
NC_000913.3	836317	837468	forward	26	11	2	9	573.5	novelTTS	NA	NA	b0801
NC_000913.3	850212	851011	forward	69	42	10	2	275	terminator	b0814	850995	b0814
NC_000913.3	850416	851011	forward	499	306	31	11	444	terminator	b0814	850995	b0814
NC_000913.3	855933	857716	forward	101	37	5	11	110	novelTTS	NA	NA	b0820
NC_000913.3	890891	893480	forward	132	44	4	1	33	novelTTS	NA	NA	b0850|b0851|b0852|b0853
NC_000913.3	922359	925599	forward	64	20	4	0	0	novelTTS	NA	NA	b0881|b0882
NC_000913.3	961720	963777	forward	180	65	3	54	242	novelTTS	NA	NA	b0911
NC_000913.3	961861	963777	forward	79	63	0	8	235	novelTTS	NA	NA	b0911
NC_000913.3	961892	963777	forward	222	180	1	15	267	novelTTS	NA	NA	b0911
NC_000913.3	970643	971644	forward	247	200	10	15	137	novelTTS	NA	NA	b0917|b0918
NC_000913.3	990591	993273	forward	102	29	10	3	41	novelTTS	NA	NA	b0932
NC_000913.3	1024442	1026552	forward	139	35	6	55	54	novelTTS	NA	NA	b0962
NC_000913.3	1116770	1117893	forward	37	13	11	3	26	novelTTS	NA	NA	b1055
NC_000913.3	1144939	1145968	forward	90	20	33	16	106.5	novelTTS	NA	NA	b1086
NC_000913.3	1144939	1146004	forward	90	22	6	12	96.5	novelTTS	NA	NA	b1086
NC_000913.3	1146648	1147708	forward	320	179	22	51	511.5	novelTTS	NA	NA	b1088|b1089
NC_000913.3	1146792	1147708	forward	595	342	59	112	489	novelTTS	NA	NA	b1088|b1089
NC_000913.3	1150933	1151888	forward	41	25	2	10	1193	terminator	b1094	1151873	b1094
NC_000913.3	1151511	1153229	forward	254	117	11	18	896	novelTTS	NA	NA	b1094|b1095
NC_000913.3	1151575	1151888	forward	185	22	1	156	1271	terminator	b1094	1151873	b1094
NC_000913.3	1151575	1153229	forward	185	98	2	16	576	novelTTS	NA	NA	b1094|b1095
NC_000913.3	1157767	1159352	forward	196	103	0	11	353	terminator	b1102	1159335	b1101
NC_000913.3	1163602	1165732	forward	101	53	23	8	32.5	novelTTS	NA	NA	b1107|b1108
NC_000913.3	1165015	1165732	forward	27	11	5	5	26	novelTTS	NA	NA	b1108
NC_000913.3	1195007	1196422	forward	21	11	3	0	0	novelTTS	NA	NA	b1136
NC_000913.3	1237524	1240088	forward	135	17	15	5	4.5	novelTTS	NA	NA	b1189|b1190
NC_000913.3	1237537	1240087	forward	46	13	6	2	169.5	novelTTS	NA	NA	b1189|b1190
NC_000913.3	1277931	1279520	forward	381	104	1	3	752	novelTTS	NA	NA	b1223
NC_000913.3	1313990	1314696	forward	31	12	2	14	254	terminator	b1257	1314683	b1256
NC_000913.3	1326700	1327761	forward	37	18	2	5	56	novelTTS	NA	NA	b1269
NC_000913.3	1329302	1330415	forward	72	41	4	11	111.5	novelTTS	NA	NA	b1272
NC_000913.3	1330819	1333700	forward	132	22	1	0	0	novelTTS	NA	NA	b1274
NC_000913.3	1386690	1388301	forward	78	11	0	39	1458.5	terminator	b1323	1388284	b1323
NC_000913.3	1496778	1498551	forward	58	10	1	20	227.5	novelTTS	NA	NA	b1424
NC_000913.3	1523226	1524476	forward	109	57	12	2	26.5	novelTTS	NA	NA	b1452
NC_000913.3	1627490	1628294	forward	66	41	6	10	142	novelTTS	NA	NA	b1539
NC_000913.3	1678369	1679414	forward	35	25	1	4	2167	novelTTS	NA	NA	b1604
NC_000913.3	1682135	1684218	forward	89	11	2	4	611	novelTTS	NA	NA	b1608|b1609
NC_000913.3	1719776	1720384	forward	252	89	32	35	102	novelTTS	NA	NA	b1641
NC_000913.3	1735324	1736114	forward	143	95	25	1	61	novelTTS	NA	NA	b1656
NC_000913.3	1737687	1738908	forward	143	92	15	9	30.5	novelTTS	NA	NA	b1658
NC_000913.3	1810881	1812373	forward	371	144	19	52	234	novelTTS	NA	NA	b1729
NC_000913.3	1832398	1833273	forward	22	16	2	3	74	novelTTS	NA	NA	b1749
NC_000913.3	1839440	1840816	forward	107	26	22	10	79	novelTTS	NA	NA	b1757
NC_000913.3	1848791	1850734	forward	67	35	4	4	20	novelTTS	NA	NA	b1766
NC_000913.3	1850834	1852572	forward	122	66	3	18	245	novelTTS	NA	NA	b1767|b1768
NC_000913.3	1862616	1863818	forward	82	42	0	22	914	novelTTS	NA	NA	b1779
NC_000913.3	1862734	1863817	forward	261	63	20	52	914	novelTTS	NA	NA	b1779
NC_000913.3	1896881	1898335	forward	46	19	1	6	276	terminator	b1814	1898319	b1814
NC_000913.3	1901934	1904785	forward	985	252	63	210	312	novelTTS	NA	NA	b1817|b1818|b1819
NC_000913.3	1937496	1939223	forward	49	17	3	4	212	novelTTS	NA	NA	b1854
NC_000913.3	1952676	1954572	forward	53	10	0	33	106	novelTTS	NA	NA	b1870|b1871
NC_000913.3	1952676	1954687	forward	53	16	2	9	29	novelTTS	NA	NA	b1870|b1871
NC_000913.3	1960003	1961848	forward	304	196	4	16	341	terminator	b1876	1961830	b1876
NC_000913.3	2008239	2009748	forward	428	195	13	35	480	novelTTS	NA	NA	b1929|b1930
NC_000913.3	2071317	2074708	forward	588	112	69	64	113	novelTTS	NA	NA	b4435|b2000
NC_000913.3	2165594	2167196	forward	81	19	18	6	47	terminator	b4438	2167181	b2081|b4438
NC_000913.3	2194271	2196370	forward	265	191	15	4	77	terminator	b2114	2196354	b2114
NC_000913.3	2250806	2252832	forward	123	46	7	33	93	novelTTS	NA	NA	b2159|b2160
NC_000913.3	2265414	2266068	forward	25	17	1	1	1640	novelTTS	NA	NA	b2171
NC_000913.3	2269810	2270620	forward	47	18	1	3	459	novelTTS	NA	NA	b2175
NC_000913.3	2417051	2418635	forward	87	17	1	9	206	novelTTS	NA	NA	b2298
NC_000913.3	2461249	2462694	forward	107	45	20	5	23	novelTTS	NA	NA	b2344
NC_000913.3	2531423	2532288	forward	22	10	2	5	939	novelTTS	NA	NA	b2413
NC_000913.3	2532376	2533432	forward	90	65	0	10	278	terminator	b2414	2533416	b2414
NC_000913.3	2533500	2536387	forward	403	92	6	5	40	terminator	b2417	2536371	b2415|b2416|b2417
NC_000913.3	2533607	2536387	forward	225	29	0	0	0	terminator	b2417	2536371	b2415|b2416|b2417
NC_000913.3	2535482	2536387	forward	36	27	0	0	0	terminator	b2417	2536371	b2417
NC_000913.3	2599878	2600994	forward	63	33	13	3	9	novelTTS	NA	NA	b2479|b2480
NC_000913.3	2621152	2622915	forward	93	44	3	15	1425	novelTTS	NA	NA	b2499|b2500
NC_000913.3	2622200	2622915	forward	16	11	1	4	2510	novelTTS	NA	NA	b2500
NC_000913.3	2663405	2664280	forward	74	36	9	3	58	novelTTS	NA	NA	b2533
NC_000913.3	2722668	2724111	forward	66	11	2	15	229.5	novelTTS	NA	NA	b2585
NC_000913.3	2736085	2736930	forward	31	24	0	0	0	novelTTS	NA	NA	b2595
NC_000913.3	2754831	2755438	forward	30	17	1	6	112	novelTTS	NA	NA	b2620
NC_000913.3	2765893	2767222	forward	32	11	2	6	124	novelTTS	NA	NA	b2630
NC_000913.3	2799086	2799651	forward	24	10	3	4	25	novelTTS	NA	NA	b2670
NC_000913.3	2850838	2854325	forward	180	25	5	11	20	terminator	b2730	2854312	b2727|b2728|b2729|b2730
NC_000913.3	2857024	2859753	forward	246	23	10	4	375	novelTTS	NA	NA	b2733
NC_000913.3	2925317	2926398	forward	87	13	13	47	218	novelTTS	NA	NA	b2794
NC_000913.3	2925317	2926527	forward	87	17	5	15	880	novelTTS	NA	NA	b2794
NC_000913.3	2942695	2942901	forward	50	38	1	0	0	novelTTS	NA	NA	b4443
NC_000913.3	3041281	3042475	forward	105	24	14	10	52	novelTTS	NA	NA	b2898
NC_000913.3	3043638	3045143	forward	35	14	4	2	25.5	novelTTS	NA	NA	b2901
NC_000913.3	3081846	3082839	forward	18	10	1	3	135	novelTTS	NA	NA	b2936
NC_000913.3	3086568	3087907	forward	46	18	8	0	0	novelTTS	NA	NA	b2942
NC_000913.3	3086648	3087907	forward	30	14	7	0	0	novelTTS	NA	NA	b2942
NC_000913.3	3095060	3098536	forward	242	23	12	8	39.5	novelTTS	NA	NA	b2951|b2952|b2953|b2954|b2955
NC_000913.3	3172504	3173496	forward	38	21	8	2	19	novelTTS	NA	NA	b3028|b3029
NC_000913.3	3178000	3179625	forward	67	12	11	5	1029	novelTTS	NA	NA	b3035
NC_000913.3	3179716	3181618	forward	175	73	18	32	95.5	novelTTS	NA	NA	b3037|b3038
NC_000913.3	3210646	3211075	forward	297	37	15	244	1866	terminator	b3065	3211057	b3065
NC_000913.3	3293369	3295543	forward	382	33	15	251	695	novelTTS	NA	NA	b3147
NC_000913.3	3301438	3303449	forward	162	16	28	53	76	novelTTS	NA	NA	b3158|b3159
NC_000913.3	3318559	3320017	forward	24	15	2	1	21	novelTTS	NA	NA	b3172
NC_000913.3	3327758	3328197	forward	22	11	0	2	98	novelTTS	NA	NA	b3180
NC_000913.3	3384602	3385202	forward	20	10	4	2	18.5	novelTTS	NA	NA	b3237
NC_000913.3	3405172	3407308	forward	104	49	9	8	230	terminator	b3256	3407294	b3255|b3256
NC_000913.3	3407349	3410045	forward	154	14	7	52	371	terminator	b3259	3410035	b3257|b3258|b3259
NC_000913.3	3433649	3435199	forward	460	31	8	357	1456.5	novelTTS	NA	NA	b3287|b3288
NC_000913.3	3485952	3486794	forward	251	71	17	147	784	novelTTS	NA	NA	b3357
NC_000913.3	3528640	3530690	forward	96	33	12	26	58	novelTTS	NA	NA	b3399|b3400|b3401
NC_000913.3	3532679	3534516	forward	229	120	16	29	142	novelTTS	NA	NA	b3403
NC_000913.3	3532790	3534516	forward	190	65	21	19	240	novelTTS	NA	NA	b3403
NC_000913.3	3537352	3539833	forward	102	31	5	3	95	novelTTS	NA	NA	b3407
NC_000913.3	3545184	3546255	forward	42	33	3	1	67	novelTTS	NA	NA	b3414
NC_000913.3	3606421	3608685	forward	184	15	38	64	187	novelTTS	NA	NA	b3469
NC_000913.3	3609916	3610564	forward	35	23	2	0	0	novelTTS	NA	NA	b3472
NC_000913.3	3637611	3639360	forward	47	11	4	4	226.5	novelTTS	NA	NA	b3493
NC_000913.3	3639936	3640595	forward	29	14	4	0	0	terminator	b3495	3640580	b3495
NC_000913.3	3639984	3640595	forward	17	12	0	0	0	terminator	b3495	3640580	b3495
NC_000913.3	3719888	3720316	forward	37	10	0	2	959.5	terminator	b3556	3720299	b3556
NC_000913.3	3772188	3774365	forward	59	28	4	5	54	novelTTS	NA	NA	b3599
NC_000913.3	3785227	3786916	forward	478	88	46	181	1277.5	novelTTS	NA	NA	b3612
NC_000913.3	3812700	3815123	forward	220	25	12	8	69	terminator	b4246	3815107	b3639|b3640|b3641
NC_000913.3	3816647	3817606	forward	36	20	6	1	106	terminator	b3644	3817588	b3644
NC_000913.3	3884239	3886772	forward	2106	462	39	85	758.5	novelTTS	NA	NA	b3703|b3704|b4557|b3705
NC_000913.3	3885012	3886772	forward	835	533	21	91	1131.5	novelTTS	NA	NA	b3705
NC_000913.3	3931258	3933222	forward	32	12	5	0	0	novelTTS	NA	NA	b3747
NC_000913.3	3944401	3946607	forward	70	36	23	0	0	novelTTS	NA	NA	NA
NC_000913.3	3944401	3946615	forward	70	12	0	0	0	novelTTS	NA	NA	NA
NC_000913.3	3944420	3946607	forward	27	12	5	0	0	novelTTS	NA	NA	NA
NC_000913.3	3944440	3946607	forward	130	54	42	1	168	novelTTS	NA	NA	NA
NC_000913.3	3945521	3946607	forward	20	13	0	0	0	novelTTS	NA	NA	NA
NC_000913.3	3945590	3946607	forward	23	16	2	0	0	novelTTS	NA	NA	NA
NC_000913.3	3965649	3967722	forward	191	98	4	28	998	novelTTS	NA	NA	b3781|b3782|b3783
NC_000913.3	3965690	3967722	forward	110	53	3	21	1119	novelTTS	NA	NA	b3781|b3782|b3783
NC_000913.3	3966161	3967722	forward	66	30	1	9	768	novelTTS	NA	NA	b3782|b3783
NC_000913.3	4004814	4005841	forward	64	17	1	30	1113.5	terminator	b3821	4005825	b3821
NC_000913.3	4016387	4017234	forward	50	30	0	12	188	novelTTS	NA	NA	b3831
NC_000913.3	4021909	4023541	forward	127	25	1	25	639	terminator	b3839	4023526	b3836|b3838|b3839
NC_000913.3	4038205	4040423	forward	65	33	20	0	0	novelTTS	NA	NA	NA
NC_000913.3	4038255	4040423	forward	143	69	52	0	0	novelTTS	NA	NA	NA
NC_000913.3	4038255	4040431	forward	143	22	2	0	0	novelTTS	NA	NA	NA
NC_000913.3	4038319	4040423	forward	20	12	5	0	0	novelTTS	NA	NA	NA
NC_000913.3	4046938	4050006	forward	299	118	12	3	61	novelTTS	NA	NA	b3863|b3864
NC_000913.3	4058381	4060280	forward	235	149	0	0	0	novelTTS	NA	NA	b3871
NC_000913.3	4100758	4101513	forward	151	106	0	4	263.5	novelTTS	NA	NA	b3908
NC_000913.3	4133788	4136061	forward	340	47	36	69	62	novelTTS	NA	NA	b3942
NC_000913.3	4133810	4136061	forward	81	28	9	19	420.5	novelTTS	NA	NA	b3942
NC_000913.3	4165400	4166543	forward	121	14	0	64	1124	novelTTS	NA	NA	b3967
NC_000913.3	4172033	4174072	forward	170	32	18	56	72	novelTTS	NA	NA	b3972|b3973
NC_000913.3	4175380	4177187	forward	654	189	36	98	295	novelTTS	NA	NA	b3976|b3977|b3978|b3979|b3980
NC_000913.3	4175509	4177187	forward	31	17	0	2	566	novelTTS	NA	NA	b3978|b3979|b3980
NC_000913.3	4175790	4177187	forward	37	17	2	7	621	novelTTS	NA	NA	b3980
NC_000913.3	4178356	4180996	forward	1146	320	78	201	574	novelTTS	NA	NA	b3983|b3984|b3985|b3986
NC_000913.3	4179625	4180997	forward	330	66	6	200	1763	novelTTS	NA	NA	b3985|b3986
NC_000913.3	4200175	4200605	forward	45	17	1	20	530	terminator	b4000	4200591	b4000
NC_000913.3	4210729	4212946	forward	49	31	11	0	0	novelTTS	NA	NA	NA
NC_000913.3	4210782	4212946	forward	119	53	32	2	65	novelTTS	NA	NA	NA
NC_000913.3	4210829	4212946	forward	44	24	11	0	0	novelTTS	NA	NA	NA
NC_000913.3	4223786	4227570	forward	164	24	13	1	115	novelTTS	NA	NA	b4019
NC_000913.3	4233721	4235597	forward	108	52	0	2	163.5	novelTTS	NA	NA	b4025
NC_000913.3	4257086	4257766	forward	135	22	10	86	1406	novelTTS	NA	NA	b4043
NC_000913.3	4274083	4274757	forward	62	32	11	7	306	novelTTS	NA	NA	b4059
NC_000913.3	4278317	4279876	forward	52	20	5	14	967.5	novelTTS	NA	NA	b4064
NC_000913.3	4279915	4281711	forward	41	19	3	4	79.5	novelTTS	NA	NA	b4065
NC_000913.3	4370615	4372730	forward	109	33	11	1	568	novelTTS	NA	NA	b4142|b4143
NC_000913.3	4375655	4376301	forward	303	148	67	61	149.5	novelTTS	NA	NA	b4147
NC_000913.3	4404659	4406078	forward	559	233	19	44	652	novelTTS	NA	NA	b4177
NC_000913.3	4425024	4426608	forward	2516	2023	16	32	396	novelTTS	NA	NA	b4200|b4201|b4202|b4203
NC_000913.3	4428906	4429595	forward	33	19	3	1	153	novelTTS	NA	NA	b4207
NC_000913.3	4457944	4459900	forward	105	17	11	7	54	novelTTS	NA	NA	b4235|b4236
NC_000913.3	4467361	4470519	forward	177	17	5	13	97	novelTTS	NA	NA	b4702|b4242
NC_000913.3	4542986	4543710	forward	120	12	2	87	1569.5	novelTTS	NA	NA	b4314
NC_000913.3	4586915	4587902	forward	36	11	10	10	42.5	novelTTS	NA	NA	b4351
NC_000913.3	4607781	4611041	forward	75	10	7	3	41.5	novelTTS	NA	NA	b4372|b4373|b4374|b4375
NC_000913.3	4612383	4614644	forward	120	21	14	10	37.5	novelTTS	NA	NA	b4377|b4378
NC_000913.3	4619566	4621667	forward	101	56	0	2	517.5	terminator	b4384	4621647	b4383|b4384
