# Supplementary material for: SMRT-Cappable-seq reveals complex operon variants in bacteria
Source: Nat Commun. 2018 Sep 10;9:3676. doi: 10.1038/s41467-018-05997-6 (PMC6131387; doi:10.1038/s41467-018-05997-6)
Supplement: Supplementary file 5 — Supplementary Data 2 [file 41467_2018_5997_MOESM5_ESM.xlsx]

## Sheet: SMRT-Cappable-seq Operon
SMRT-Cappable-seq operons
genes in SMRT-Cappble-seq operon	TSS	strand	type	genes in overlapping RegulonDB operons
b0001|b0002|b0003	147	forward	ShorterEnd	b0001|b0002|b0003|b0004
b0003	2580	forward	novel	b0001|b0002|b0003|b0004
b0003|b0004	2580	forward	novel	b0001|b0002|b0003|b0004
b0006	6481	reverse	same	b0006
b0008	8190	forward	same	b0008
b0008	8229	forward	same	b0008
b0008|b0009	8190	forward	novel	b0009;b0008
b0009	9276	forward	same	b0009
b0014	12047	forward	novel	.
b0014	12122	forward	novel	.
b0014|b0015	12047	forward	novel	.
b0014|b0015|b0016	12122	forward	novel	b0016
b0015|b0016	13112	forward	novel	b0016
b0016	15444	forward	same	b0016
b0019	17453	forward	BinomialEnd	b0019|b0020
b0019|b0020	17453	forward	same	b0019|b0020
b0023	21117	reverse	same	b0023
b0023	21207	reverse	same	b0023
b0023|b0022	21117	reverse	novel	b0023
b0023|b0022	21207	reverse	novel	b0023
b0025|b0026	21382	forward	ShorterEnd	b0025|b0026|b0027|b0028|b0029
b0025|b0026|b0027	21382	forward	ShorterEnd	b0025|b0026|b0027|b0028|b0029
b0026	22368	forward	ShorterEnd	b0026|b0027|b0028|b0029
b0026|b0027	21555	forward	ShorterEnd	b0026|b0027|b0028|b0029
b0026|b0027	21834	forward	ShorterEnd	b0026|b0027|b0028|b0029
b0026|b0027	22228	forward	ShorterEnd	b0026|b0027|b0028|b0029
b0026|b0027|b0028	22368	forward	ShorterEnd	b0026|b0027|b0028|b0029
b0027|b0028|b0029	25013	forward	same	b0027|b0028|b0029
b0030	27263	forward	same	b0030
b0030|b0031	27263	forward	novel	b0031;b0030
b0031	28287	forward	same	b0031
b0031	28342	forward	same	b0031
b0032	29620	forward	ShorterEnd	b0032|b0033
b0032|b0033	29550	forward	same	b0032|b0033
b0032|b0033	29620	forward	same	b0032|b0033
b0038	39939	reverse	novel	b0040|b0039|b0038|b0037|b0036|b0035
b0038|b0037	39507	reverse	novel	b0037|b0036|b0035;b0040|b0039|b0038|b0037|b0036|b0035
b0038|b0037	39939	reverse	novel	b0037|b0036|b0035;b0040|b0039|b0038|b0037|b0036|b0035
b0041|b0042|b0043	42324	forward	ShorterEnd	b0041|b0042|b0043|b0044
b0041|b0042|b0043|b0044	42324	forward	same	b0041|b0042|b0043|b0044
b0046|b0047	47214	forward	same	b0046|b0047
b0046|b0047|b0048	47214	forward	novel	b0048;b0046|b0047
b0048	49798	forward	same	b0048
b0051|b0050|b0049	52587	reverse	same	b0051|b0050|b0049
b0053	55210	reverse	ShorterEnd	b0053|b0052|b0051|b0050|b0049
b0053	55358	reverse	BinomialEnd	b0053|b0052|b0051|b0050|b0049
b0053|b0052|b0051	55306	reverse	ShorterEnd	b0053|b0052|b0051|b0050|b0049
b0053|b0052|b0051	55358	reverse	ShorterEnd	b0053|b0052|b0051|b0050|b0049
b0054	57241	reverse	same	b0054
b0054|b0053	57156	reverse	ShorterEnd	b0054|b0053|b0052
b0054|b0053	57241	reverse	ShorterEnd	b0054|b0053|b0052
b0055	57258	forward	same	b0055
b0055|b0056|b0057	57258	forward	novel	b0055;b0056|b0057
b0059|b0058	63356	reverse	same	b0059|b0058
b0060	65803	reverse	same	b0060
b0063|b0062	70077	reverse	ShorterEnd	b0063|b0062|b0061
b0064|b0065	70220	forward	novel	b0064;b0065
b0065	71270	forward	same	b0065
b0068|b0067|b0066	75608	reverse	novel	.
b0069	77339	reverse	novel	.
b0069|b0068	77339	reverse	novel	.
b0069|b0068	77403	reverse	novel	.
b0070	77566	forward	novel	b4577|b4662|b0070
b0074|b0073	83581	reverse	novel	b0075|b0074|b0073|b0072|b0071
b0075	83735	reverse	same	b0075
b0075|b0074|b0073|b0072|b0071	83735	reverse	same	b0075|b0074|b0073|b0072|b0071
b0077|b0078|b0079	85598	forward	novel	b0077|b0078
b0077|b0078|b0079|b0080	85598	forward	novel	b0080;b0077|b0078
b0080	87968	forward	same	b0080
b0080|b0081|b0082|b0083	87968	forward	novel	b0080;b0083|b0084|b0085|b0086|b0087|b0088|b0089|b0090|b0091|b0092|b0093|b0094|b0095|b0096;b0081|b0082|b0083|b0084|b0085|b0086|b0087|b0088|b0089|b0090|b0091|b0092|b0093|b0094|b0095|b0096;b0082|b0083|b0084|b0085|b0086|b0087|b0088|b0089|b0090|b0091|b0092|b0093|b0094|b0095|b0096
b0081|b0082|b0083	89588	forward	ShorterEnd	b0081|b0082|b0083|b0084|b0085|b0086|b0087|b0088|b0089|b0090|b0091|b0092|b0093|b0094|b0095|b0096
b0081|b0082|b0083	89589	forward	ShorterEnd	b0081|b0082|b0083|b0084|b0085|b0086|b0087|b0088|b0089|b0090|b0091|b0092|b0093|b0094|b0095|b0096
b0093	102532	forward	same	b0093
b0093|b0094|b0095	102742	forward	same	b0093|b0094|b0095
b0094|b0095	103560	forward	same	b0094|b0095
b0095|b0096	104635	forward	novel	b0094|b0095;b0083|b0084|b0085|b0086|b0087|b0088|b0089|b0090|b0091|b0092|b0093|b0094|b0095|b0096;b0093|b0094|b0095;b0095;b0096;b0081|b0082|b0083|b0084|b0085|b0086|b0087|b0088|b0089|b0090|b0091|b0092|b0093|b0094|b0095|b0096;b0082|b0083|b0084|b0085|b0086|b0087|b0088|b0089|b0090|b0091|b0092|b0093|b0094|b0095|b0096
b0095|b0096	104692	forward	novel	b0094|b0095;b0083|b0084|b0085|b0086|b0087|b0088|b0089|b0090|b0091|b0092|b0093|b0094|b0095|b0096;b0093|b0094|b0095;b0095;b0096;b0081|b0082|b0083|b0084|b0085|b0086|b0087|b0088|b0089|b0090|b0091|b0092|b0093|b0094|b0095|b0096;b0082|b0083|b0084|b0085|b0086|b0087|b0088|b0089|b0090|b0091|b0092|b0093|b0094|b0095|b0096
b0095|b0096|b0097	104635	forward	novel	b0094|b0095;b0083|b0084|b0085|b0086|b0087|b0088|b0089|b0090|b0091|b0092|b0093|b0094|b0095|b0096;b0093|b0094|b0095;b0095;b0096;b0081|b0082|b0083|b0084|b0085|b0086|b0087|b0088|b0089|b0090|b0091|b0092|b0093|b0094|b0095|b0096;b0082|b0083|b0084|b0085|b0086|b0087|b0088|b0089|b0090|b0091|b0092|b0093|b0094|b0095|b0096;b0097|b0098|b0099
b0096	106507	forward	same	b0096
b0096|b0097	106507	forward	novel	b0083|b0084|b0085|b0086|b0087|b0088|b0089|b0090|b0091|b0092|b0093|b0094|b0095|b0096;b0096;b0081|b0082|b0083|b0084|b0085|b0086|b0087|b0088|b0089|b0090|b0091|b0092|b0093|b0094|b0095|b0096;b0082|b0083|b0084|b0085|b0086|b0087|b0088|b0089|b0090|b0091|b0092|b0093|b0094|b0095|b0096;b0097|b0098|b0099
b0096|b0097	106529	forward	novel	b0083|b0084|b0085|b0086|b0087|b0088|b0089|b0090|b0091|b0092|b0093|b0094|b0095|b0096;b0096;b0081|b0082|b0083|b0084|b0085|b0086|b0087|b0088|b0089|b0090|b0091|b0092|b0093|b0094|b0095|b0096;b0082|b0083|b0084|b0085|b0086|b0087|b0088|b0089|b0090|b0091|b0092|b0093|b0094|b0095|b0096;b0097|b0098|b0099
b0097	107667	forward	ShorterEnd	b0097|b0098|b0099
b0097|b0098	107667	forward	ShorterEnd	b0097|b0098|b0099
b0103|b0102|b0101|b0100	113322	reverse	novel	b0103|b0102|b0101;b0101
b0104	113395	forward	same	b0104
b0109	118679	reverse	same	b0109
b0110|b0111	118701	forward	same	b0110|b0111
b0112	121647	reverse	same	b0112
b0112	121676	reverse	same	b0112
b0113	122024	forward	ShorterEnd	b0113|b0114|b0115|b0116
b0113	122033	forward	BinomialEnd	b0113|b0114|b0115|b0116
b0116	127636	forward	same	b0116
b0116	127716	forward	same	b0116
b0116	127717	forward	same	b0116
b0118	131518	forward	same	b0118
b0118|b0119	131518	forward	novel	b0118;b0119
b0119	134338	forward	same	b0119
b0121|b0120	136500	reverse	novel	b0122|b0121|b0120
b0121|b0120	136550	reverse	novel	b0122|b0121|b0120
b0122	136938	reverse	ShorterEnd	b0122|b0121|b0120
b0123	137042	forward	same	b0123
b0124	141263	reverse	same	b0124
b0125	141360	forward	same	b0125
b0125|b0127|b0128	141360	forward	novel	b0125;b0127|b0128
b0125|b0127|b0128|b0129	141360	forward	novel	b0125;b0127|b0128;b0129
b0126	142703	reverse	same	b0126
b0127|b0128	142668	forward	same	b0127|b0128
b0127|b0128	142719	forward	same	b0127|b0128
b0127|b0128|b0129	142668	forward	novel	b0127|b0128;b0129
b0131	146754	reverse	same	b0131
b0133	148854	reverse	novel	b0134|b0133
b0134|b0133	149630	reverse	same	b0134|b0133
b0143|b0142	159170	reverse	same	b0143|b0142
b0143|b0142	159172	reverse	same	b0143|b0142
b0145	160656	reverse	BinomialEnd	b0145|b0144
b0145	161058	reverse	BinomialEnd	b0145|b0144
b0145	161078	reverse	BinomialEnd	b0145|b0144
b0145	161142	reverse	ShorterEnd	b0145|b0144
b0145|b0144	161078	reverse	same	b0145|b0144
b0145|b0144|b0143	160656	reverse	novel	b0143|b0142;b0145|b0144;b0146|b0145
b0147|b0146	162053	reverse	novel	b0146|b0145;b0147
b0147|b0146|b0145	162053	reverse	novel	b0145|b0144;b0146|b0145;b0147
b0148	161664	forward	same	b0148
b0148	162076	forward	same	b0148
b0149	164699	forward	same	b0149
b0150	167427	forward	BinomialEnd	b0150|b0151|b0152|b0153
b0150|b0151	167427	forward	ShorterEnd	b0150|b0151|b0152|b0153
b0150|b0151|b0152	167427	forward	ShorterEnd	b0150|b0151|b0152|b0153
b0151	169123	forward	novel	b0150|b0151|b0152|b0153
b0151|b0152	169214	forward	novel	b0150|b0151|b0152|b0153
b0154	174913	reverse	same	b0154
b0154	174992	reverse	same	b0154
b0155|b0156	174932	forward	novel	b0155;b0156
b0155|b0156	175073	forward	novel	b0155;b0156
b0156	176560	forward	same	b0156
b0159	179181	reverse	BinomialEnd	b0159|b0158|b0157
b0159|b0158|b0157	179181	reverse	same	b0159|b0158|b0157
b0161	180843	forward	same	b0161
b0166	185976	reverse	same	b0166
b0166	185978	reverse	same	b0166
b0166|b0165|b0164	185976	reverse	novel	b0166;b0168|b0167|b0166;b0164
b0166|b0165|b0164|b0163	185978	reverse	novel	b0166;b0168|b0167|b0166;b0163;b0164
b0167	188783	reverse	same	b0167
b0167|b0166|b0165	188783	reverse	novel	b0166;b0167;b0168|b0167|b0166
b0168	189532	reverse	ShorterEnd	b0168|b0167|b0166
b0168	189553	reverse	BinomialEnd	b0168|b0167|b0166
b0168|b0167	189553	reverse	ShorterEnd	b0168|b0167|b0166
b0168|b0167|b0166	189553	reverse	same	b0168|b0167|b0166
b0169|b0170	189779	forward	novel	b4414|b0169|b0170
b0169|b0170|b0171|b0172	189839	forward	novel	b0172;b0171;b4414|b0169|b0170
b0170|b0171	190440	forward	novel	b0171;b4414|b0169|b0170
b0170|b0171|b0172	190705	forward	novel	b0172;b0171;b4414|b0169|b0170
b0170|b0171|b0172|b0173	190794	forward	novel	b0173;b0172;b0171;b4414|b0169|b0170
b0171|b0172	191811	forward	novel	b0172;b0171
b0171|b0172|b0173	191734	forward	novel	b0173;b0172;b0171
b0171|b0172|b0173	191811	forward	novel	b0173;b0172;b0171
b0172	192616	forward	same	b0172
b0172|b0173	192813	forward	novel	b0173;b0172
b0172|b0173|b0174	192616	forward	novel	b0173;b0172;b0174
b0172|b0173|b0174	192813	forward	novel	b0173;b0172;b0174
b0172|b0173|b0174|b0175	192616	forward	novel	b0175;b0173;b0172;b0174
b0174|b0175|b0176	194783	forward	novel	b0175;b0174;b0176
b0174|b0175|b0176	194839	forward	novel	b0175;b0174;b0176
b0176	196158	forward	same	b0176
b0177	197025	forward	same	b0177
b0177|b0178	197025	forward	ShorterEnd	b0177|b0178|b0179|b0180|b0181|b0182|b0183|b0184
b0177|b0178	197299	forward	ShorterEnd	b0177|b0178|b0179|b0180|b0181|b0182|b0183|b0184
b0178|b0179	199979	forward	ShorterEnd	b0178|b0179|b0180|b0181
b0178|b0179	200216	forward	ShorterEnd	b0178|b0179|b0180|b0181
b0178|b0179	200398	forward	BinomialEnd	b0178|b0179|b0180|b0181
b0178|b0179|b0180|b0181	200398	forward	same	b0178|b0179|b0180|b0181
b0178|b0179|b0180|b0181|b0182	200398	forward	novel	b0177|b0178|b0179|b0180|b0181|b0182|b0183|b0184;b0180;b0179;b0178|b0179|b0180|b0181
b0180|b0181	202072	forward	novel	b0177|b0178|b0179|b0180|b0181|b0182|b0183|b0184;b0180;b0178|b0179|b0180|b0181
b0180|b0181	202109	forward	novel	b0177|b0178|b0179|b0180|b0181|b0182|b0183|b0184;b0180;b0178|b0179|b0180|b0181
b0180|b0181|b0182	201483	forward	novel	b0177|b0178|b0179|b0180|b0181|b0182|b0183|b0184;b0180;b0178|b0179|b0180|b0181
b0180|b0181|b0182	201714	forward	novel	b0177|b0178|b0179|b0180|b0181|b0182|b0183|b0184;b0180;b0178|b0179|b0180|b0181
b0180|b0181|b0182|b0183	201483	forward	novel	b0177|b0178|b0179|b0180|b0181|b0182|b0183|b0184;b0180;b0178|b0179|b0180|b0181
b0180|b0181|b0182|b0183	201714	forward	novel	b0177|b0178|b0179|b0180|b0181|b0182|b0183|b0184;b0180;b0178|b0179|b0180|b0181
b0180|b0181|b0182|b0183	202072	forward	novel	b0177|b0178|b0179|b0180|b0181|b0182|b0183|b0184;b0180;b0178|b0179|b0180|b0181
b0181|b0182	202136	forward	novel	b0177|b0178|b0179|b0180|b0181|b0182|b0183|b0184;b0178|b0179|b0180|b0181
b0181|b0182	202517	forward	novel	b0177|b0178|b0179|b0180|b0181|b0182|b0183|b0184;b0178|b0179|b0180|b0181
b0181|b0182|b0183	202135	forward	novel	b0177|b0178|b0179|b0180|b0181|b0182|b0183|b0184;b0178|b0179|b0180|b0181
b0185	207633	forward	same	b0185
b0185	208325	forward	same	b0185
b0185	208411	forward	same	b0185
b0187|b0188	211857	forward	novel	b0188;b0187
b0188	212305	forward	same	b0188
b0190|b0191|b0192	214269	forward	same	b0190|b0191|b0192
b0192	214988	forward	novel	b0190|b0191|b0192
b0194	218837	reverse	same	b0194
b0194	218988	reverse	same	b0194
b0194|b0193	218837	reverse	novel	b0194;b0193
b0196|b0195	220072	reverse	same	b0196|b0195
b0196|b0195|b0194	220022	reverse	novel	b0194;b0196|b0195
b0197	221008	reverse	novel	b0199|b0198|b0197
b0197	221367	reverse	novel	b0199|b0198|b0197
b0199|b0198|b0197	222714	reverse	same	b0199|b0198|b0197
b0199|b0198|b0197|b0196	222714	reverse	novel	b0199|b0198|b0197;b0196|b0195
b0200	222805	forward	same	b0200
b0200|b0201	222805	forward	novel	b0200;b0201|b0202|b0203|b0204|b0205
b0201|b0202	223594	forward	ShorterEnd	b0201|b0202|b0203|b0204|b0205
b0201|b0202	223775	forward	ShorterEnd	b0201|b0202|b0203|b0204|b0205
b0201|b0202|b0203	223484	forward	ShorterEnd	b0201|b0202|b0203|b0204|b0205
b0201|b0202|b0203	223594	forward	ShorterEnd	b0201|b0202|b0203|b0204|b0205
b0202|b0203	225015	forward	novel	b0201|b0202|b0203|b0204|b0205
b0207	229133	forward	same	b0207
b0208	230925	reverse	same	b0208
b0209	231075	forward	ShorterEnd	b0209|b0210
b0211	233979	reverse	same	b0211
b0211	233982	reverse	same	b0211
b0213	234784	forward	same	b0213
b0214|b0212	236040	reverse	novel	b0212;b0214
b0215	235991	forward	same	b0215
b0215|b0216	236020	forward	novel	b0216;b0215
b0219	240216	reverse	same	b0219
b0222|b0223	243511	forward	novel	b0222;b0223
b0224	245884	reverse	same	b0224
b0226|b0225|b0224	246532	reverse	novel	b0226|b0225;b0224
b0226|b0225|b0224	246533	reverse	novel	b0226|b0225;b0224
b0231|b0232|b0233	250880	forward	ShorterEnd	b0231|b0232|b0233|b0234
b0232|b0233|b0234	251972	forward	same	b0232|b0233|b0234
b0237	255807	reverse	same	b0237
b0238	255917	forward	same	b0238
b0238|b0239	255917	forward	novel	b0239;b0238
b0239|b0240	256501	forward	novel	b0240;b0239
b0242	260366	forward	ShorterEnd	b0242|b0243
b0242|b0243	260348	forward	same	b0242|b0243
b0242|b0243|b0244	260237	forward	novel	b0242|b0243;b0244
b0242|b0243|b0244	260348	forward	novel	b0242|b0243;b0244
b0243|b0244	261443	forward	novel	b0242|b0243;b0244
b0253	269107	reverse	ShorterEnd	b0253|b0252
b0255|b0256|b0257|b4690	270257	forward	novel	b0255|b0256|b0257
b0259	275108	reverse	same	b0259
b0260|b0261	275285	forward	same	b0260|b0261
b0261	276673	forward	novel	b0260|b0261
b0261	276674	forward	novel	b0260|b0261
b0270|b0271	285352	forward	same	b0270|b0271
b0272	289190	reverse	same	b0272
b0273	290340	reverse	same	b0273
b0273|b0272	290340	reverse	novel	b0273;b0272
b0273|b0272	290341	reverse	novel	b0273;b0272
b0280	295620	reverse	same	b0280
b0281|b0280	297046	reverse	novel	b0281;b0280
b0287	302958	forward	same	b0287
b0298|b0299	315277	forward	novel	.
b0306|b0307|b0308	321483	forward	same	b0306|b0307|b0308
b0313|b0312|b0311	329361	reverse	same	b0313|b0312|b0311
b0314	329420	forward	same	b0314
b0315	332042	forward	same	b0315
b0336|b0337	354883	forward	same	b0336|b0337
b0337	356004	forward	novel	b0336|b0337
b0338	358714	reverse	same	b0338
b0344|b0343	366343	reverse	ShorterEnd	b0344|b0343|b0342
b0345	367538	reverse	same	b0345
b0354	376741	forward	same	b0354
b0357|b0356|b0355	379900	reverse	same	b0357|b0356|b0355
b0360|b0361	381258	forward	novel	.
b0360|b0361	381322	forward	novel	.
b0365|b0366|b0367	385205	forward	ShorterEnd	b0365|b0366|b0367|b0368
b0365|b0366|b0367|b0368	385205	forward	same	b0365|b0366|b0367|b0368
b0369	389753	reverse	same	b0369
b0369	389775	reverse	same	b0369
b0376	396318	reverse	same	b0376
b0376	396319	reverse	same	b0376
b0376	396363	reverse	same	b0376
b0377	396380	forward	ShorterEnd	b0377|b0378
b0378	397837	forward	novel	b0377|b0378
b0381	400951	reverse	same	b0381
b0382|b0383	401318	forward	novel	b0382;b0383|b0384
b0382|b0383	401362	forward	novel	b0382;b0383|b0384
b0383|b0384	401706	forward	same	b0383|b0384
b0386	405686	reverse	same	b0386
b0387|b0388|b0389	405741	forward	novel	b0388|b0389|b0390;b0389|b0390;b0387
b0387|b0388|b0389|b0390|b0391|b0392	405741	forward	novel	b0388|b0389|b0390;b0389|b0390;b0391;b0387;b0392
b0388|b0389	406353	forward	ShorterEnd	b0388|b0389|b0390
b0388|b0389|b0390	406277	forward	same	b0388|b0389|b0390
b0391|b0392	408146	forward	novel	b0391;b0392
b0393	410049	reverse	same	b0393
b0394	410119	forward	same	b0394
b0396	412527	reverse	same	b0396
b0398	416976	reverse	ShorterEnd	b0398|b0397
b0399|b0400	417100	forward	same	b0399|b0400
b0399|b0400	417102	forward	same	b0399|b0400
b0401|b0402	419420	forward	same	b0401|b0402
b0402	420747	forward	novel	b0401|b0402
b0403	422484	forward	same	b0403
b0405|b0406|b0407	424985	forward	novel	b0405;b0406|b0407;b0407|b0408|b0409
b0406|b0407|b0408	426053	forward	novel	b0406|b0407;b0407|b0408|b0409
b0406|b0407|b0408	426056	forward	novel	b0406|b0407;b0407|b0408|b0409
b0407	427204	forward	BinomialEnd	b0407|b0408|b0409
b0407|b0408	426756	forward	ShorterEnd	b0407|b0408|b0409
b0407|b0408	426775	forward	ShorterEnd	b0407|b0408|b0409
b0407|b0408	426776	forward	ShorterEnd	b0407|b0408|b0409
b0407|b0408	427223	forward	ShorterEnd	b0407|b0408|b0409
b0407|b0408|b0409	427204	forward	same	b0407|b0408|b0409
b0410	430575	forward	same	b0410
b0411	432090	reverse	same	b0411
b0411	432185	reverse	same	b0411
b0413|b0414|b0415|b0416|b0417	432976	forward	ShorterEnd	b0413|b0414|b0415|b0416|b0417|b0418
b0413|b0414|b0415|b0416|b0417|b0418	432976	forward	same	b0413|b0414|b0415|b0416|b0417|b0418
b0415|b0416|b0417	434614	forward	ShorterEnd	b0415|b0416|b0417|b0418
b0415|b0416|b0417|b0418	434614	forward	same	b0415|b0416|b0417|b0418
b0418	436580	forward	novel	b0413|b0414|b0415|b0416|b0417|b0418;b0415|b0416|b0417|b0418
b0419	438284	reverse	same	b0419
b0422|b0421|b0420	441373	reverse	ShorterEnd	b0422|b0421|b0420|b0419
b0422|b0421|b0420	441545	reverse	ShorterEnd	b0422|b0421|b0420|b0419
b0423	441469	forward	same	b0423
b0425|b0424	444560	reverse	same	b0425|b0424
b0426	444602	forward	same	b0426
b0426	444657	forward	same	b0426
b0427	446687	reverse	same	b0427
b0430|b0429|b0428	450505	reverse	novel	b0432|b0431|b0430|b0429|b0428
b0431|b0430	451004	reverse	novel	b0432|b0431|b0430|b0429|b0428
b0431|b0430|b0429	450637	reverse	novel	b0432|b0431|b0430|b0429|b0428
b0431|b0430|b0429	451313	reverse	novel	b0432|b0431|b0430|b0429|b0428
b0431|b0430|b0429|b0428	450781	reverse	novel	b0432|b0431|b0430|b0429|b0428
b0431|b0430|b0429|b0428	450830	reverse	novel	b0432|b0431|b0430|b0429|b0428
b0432|b0431	451594	reverse	ShorterEnd	b0432|b0431|b0430|b0429|b0428
b0432|b0431|b0430|b0429	451571	reverse	ShorterEnd	b0432|b0431|b0430|b0429|b0428
b0432|b0431|b0430|b0429	451653	reverse	ShorterEnd	b0432|b0431|b0430|b0429|b0428
b0434|b0433	454209	reverse	same	b0434|b0433
b0436	454833	forward	same	b0436
b0436	454996	forward	same	b0436
b0436|b0437|b0438	454833	forward	novel	b0437|b0438;b0438|b0439;b0436
b0436|b0437|b0438	454996	forward	novel	b0437|b0438;b0438|b0439;b0436
b0437|b0438	456554	forward	same	b0437|b0438
b0437|b0438	456576	forward	same	b0437|b0438
b0437|b0438	456604	forward	same	b0437|b0438
b0437|b0438	456642	forward	same	b0437|b0438
b0438	457201	forward	ShorterEnd	b0438|b0439
b0439	458812	forward	same	b0439
b0439|b0440	458724	forward	novel	b0438|b0439;b0439;b0440
b0439|b0440	458779	forward	novel	b0438|b0439;b0439;b0440
b0439|b0440	458812	forward	novel	b0438|b0439;b0439;b0440
b0440	461331	forward	same	b0440
b0440|b0441	461331	forward	novel	b0440;b0441
b0440|b0441	461394	forward	novel	b0440;b0441
b0441	461852	forward	same	b0441
b0441|b0442|b0443	461852	forward	novel	b0443;b0441;b0442
b0444	465572	reverse	same	b0444
b0446	467382	forward	same	b0446
b0447|b0448	468356	forward	novel	b0447;b0448|b0449
b0452	475201	reverse	same	b0452
b0459	479944	reverse	same	b0459
b0460|b0459	480424	reverse	novel	b0459;b0461|b0460
b0461|b0460	480795	reverse	same	b0461|b0460
b0463	485682	reverse	ShorterEnd	b0463|b0462
b0463	485840	reverse	ShorterEnd	b0463|b0462
b0463	485979	reverse	ShorterEnd	b0463|b0462
b0463	486086	reverse	ShorterEnd	b0463|b0462
b0463|b0462	485698	reverse	same	b0463|b0462
b0465	486488	forward	same	b0465
b0468|b0469	490858	forward	novel	b0469;b0468
b0468|b0469|b0470	490858	forward	novel	b0469;b0470;b0468
b0469	491310	forward	same	b0469
b0469|b0470|b0471	491310	forward	novel	b0469;b0470;b0471|b0472
b0469|b0470|b0471|b0472	491310	forward	novel	b0469;b0470;b0471|b0472
b0470|b0471|b0472	492054	forward	novel	b0470;b0471|b0472
b0471|b0472	493875	forward	same	b0471|b0472
b0471|b0472	493964	forward	same	b0471|b0472
b0473	495075	forward	same	b0473
b0473|b0474	495075	forward	novel	b0474;b0473
b0474	497132	forward	same	b0474
b0475	498030	forward	same	b0475
b0477	500098	forward	same	b0477
b0478	503295	reverse	same	b0478
b0479	504749	reverse	same	b0479
b0479	504754	reverse	same	b0479
b0480	504882	forward	same	b0480
b0481	507111	reverse	same	b0481
b0482	508097	reverse	same	b0482
b0484	511411	reverse	same	b0484
b0487	513953	forward	same	b0487
b0489|b0488	515825	reverse	same	b0489|b0488
b0490|b0491	515891	forward	same	b0490|b0491
b0492	518306	reverse	same	b0492
b0493|b0492	519327	reverse	novel	b0494|b0493;b0492
b0494|b0493|b0492	519797	reverse	novel	b0494|b0493;b0492
b0495	519387	forward	ShorterEnd	b0495|b0496
b0495|b0496	519163	forward	same	b0495|b0496
b0503	531253	reverse	same	b0503
b0503|b0502	531253	reverse	novel	b0503;b0502
b0506	532964	forward	same	b0506
b0506	532982	forward	same	b0506
b0506|b0507|b0508	532964	forward	novel	b0506;b0507|b0508|b0509|b0511|b0512|b0513|b0514
b0523|b0522	553141	reverse	same	b0523|b0522
b0525	554490	reverse	BinomialEnd	b0525|b0524
b0525|b0524	554558	reverse	same	b0525|b0524
b0525|b0524|b0523|b0522	554490	reverse	novel	b0525|b0524;b0523|b0522
b0525|b0524|b0523|b0522	554558	reverse	novel	b0525|b0524;b0523|b0522
b0526	554576	forward	same	b0526
b0529|b0528	557781	reverse	same	b0529|b0528
b0537	566013	reverse	same	b0537
b0540|b0541|b0542|b0543	566828	forward	novel	b0543;b0542|b0543
b0552	575744	reverse	same	b0552
b0553|b0552	576870	reverse	novel	b0552;b0553
b0557	578921	reverse	same	b0557
b0565	585664	reverse	same	b0565
b0568	591260	reverse	novel	b0569|b0568
b0568|b0567	591260	reverse	novel	b0569|b0568;b0567
b0569	593211	reverse	ShorterEnd	b0569|b0568
b0572|b0573	595573	forward	ShorterEnd	b0572|b0573|b0574|b0575
b0576	601929	forward	same	b0576
b0577	604683	reverse	same	b0577
b0578	605453	reverse	same	b0578
b0578|b0577	605453	reverse	novel	b0578;b0577
b0579|b0578	605912	reverse	novel	b0578;b0579
b0584	612639	reverse	BinomialEnd	b0584|b0583
b0584	612668	reverse	ShorterEnd	b0584|b0583
b0584|b0583	612639	reverse	same	b0584|b0583
b0584|b0583	612668	reverse	same	b0584|b0583
b0585|b4511	612687	forward	ShorterEnd	b0585|b4511|b0586|b0587
b0590|b0589	622234	reverse	ShorterEnd	b0590|b0589|b0588
b0590|b0589|b0588	622234	reverse	same	b0590|b0589|b0588
b0591	622258	forward	same	b0591
b0592	624727	reverse	same	b0592
b0593|b0594|b0595	624871	forward	ShorterEnd	b0593|b0594|b0595|b0596|b0597
b0593|b0594|b0595|b0596	624830	forward	ShorterEnd	b0593|b0594|b0595|b0596|b0597
b0598|b4512	629847	forward	novel	b0598;b4512
b0598|b4512	629855	forward	novel	b0598;b4512
b0598|b4512	629857	forward	novel	b0598;b4512
b0599	633523	reverse	same	b0599
b0600	633556	forward	same	b0600
b0605	638628	forward	ShorterEnd	b0605|b0606
b0605	638692	forward	BinomialEnd	b0605|b0606
b0605	638860	forward	ShorterEnd	b0605|b0606
b0605	638880	forward	BinomialEnd	b0605|b0606
b0605	638920	forward	BinomialEnd	b0605|b0606
b0607	641903	reverse	same	b0607
b0611	645034	reverse	same	b0611
b0611|b0610	645034	reverse	novel	b0611;b0610
b0620	652598	forward	novel	b0619|b0620
b0621	656023	reverse	same	b0621
b0623	657249	forward	same	b0623
b0628	660301	reverse	same	b0628
b0630	662309	reverse	same	b0630
b0631|b0630	662706	reverse	same	b0631|b0630
b0632	664001	reverse	same	b0632
b0632|b0631|b0630	664001	reverse	novel	b0632;b0630;b0631;b0631|b0630
b0633|b0632|b0631	665332	reverse	novel	b0632;b0637|b0636|b0635|b0634|b0633;b0631;b0631|b0630
b0637|b0636	669135	reverse	ShorterEnd	b0637|b0636|b0635|b0634|b0633
b0637|b0636	669223	reverse	ShorterEnd	b0637|b0636|b0635|b0634|b0633
b0637|b0636|b0635	669070	reverse	ShorterEnd	b0637|b0636|b0635|b0634|b0633
b0637|b0636|b0635	669135	reverse	ShorterEnd	b0637|b0636|b0635|b0634|b0633
b0637|b0636|b0635	669223	reverse	ShorterEnd	b0637|b0636|b0635|b0634|b0633
b0637|b0636|b0635|b0634	669070	reverse	ShorterEnd	b0637|b0636|b0635|b0634|b0633
b0639	670902	reverse	novel	b0642|b0641|b0640|b0639|b0638
b0639|b0638|b0637|b0636	670902	reverse	novel	b0642|b0641|b0640|b0639|b0638;b0637|b0636|b0635|b0634|b0633
b0641	672972	reverse	novel	b0642|b0641|b0640|b0639|b0638
b0642|b0641	674845	reverse	BinomialEnd	b0642|b0641|b0640|b0639|b0638
b0642|b0641	674922	reverse	ShorterEnd	b0642|b0641|b0640|b0639|b0638
b0642|b0641|b0640	674845	reverse	ShorterEnd	b0642|b0641|b0640|b0639|b0638
b0642|b0641|b0640	674922	reverse	ShorterEnd	b0642|b0641|b0640|b0639|b0638
b0651	684438	reverse	same	b0651
b0651|b0650	684438	reverse	novel	b0650;b0651
b0655|b0654|b0653|b0652	687820	reverse	novel	.
b0656|b0655|b0654	689004	reverse	novel	b0656
b0656|b0655|b0654|b0653	689004	reverse	novel	b0656
b0658	692288	reverse	ShorterEnd	b0658|b0657
b0658|b0657	691882	reverse	same	b0658|b0657
b0660|b0659	693469	reverse	same	b0660|b0659
b0660|b0659|b0658	693469	reverse	ShorterEnd	b0660|b0659|b0658|b0657
b0660|b0659|b0658|b0657	693429	reverse	same	b0660|b0659|b0658|b0657
b0661	695020	reverse	same	b0661
b0661|b0660|b0659	694990	reverse	novel	b0661;b0660|b0659;b0660|b0659|b0658|b0657
b0661|b0660|b0659|b0658	694990	reverse	novel	b0661;b0658|b0657;b0660|b0659;b0660|b0659|b0658|b0657
b0662	695076	forward	same	b0662
b0674	699222	reverse	same	b0674
b0674|b0673|b0672|b0670	699222	reverse	novel	b0674;b0673|b0672|b0670|b0668|b0666|b0665|b0664
b0674|b0673|b0672|b0670|b0668	699222	reverse	novel	b0674;b0668|b0666|b0665|b0664;b0673|b0672|b0670|b0668|b0666|b0665|b0664
b0675	700354	reverse	same	b0675
b0676|b0675	701776	reverse	novel	b0678|b0677|b0676|b0675;b0676;b0675
b0676|b0675	701865	reverse	novel	b0678|b0677|b0676|b0675;b0676;b0675
b0677|b0676	703054	reverse	novel	b0677;b0678|b0677|b0676|b0675;b0676
b0677|b0676	703173	reverse	novel	b0677;b0678|b0677|b0676|b0675;b0676
b0678|b0677|b0676	703706	reverse	ShorterEnd	b0678|b0677|b0676|b0675
b0678|b0677|b0676|b0675	703706	reverse	same	b0678|b0677|b0676|b0675
b0679	703640	forward	same	b0679
b0679	703839	forward	same	b0679
b0679	703899	forward	same	b0679
b0680	706062	forward	same	b0680
b0683	710716	reverse	same	b0683
b0684	711521	reverse	BinomialEnd	b0684|b4637|b0683
b0684|b4637|b0683	711521	reverse	same	b0684|b4637|b0683
b0685|b0684|b4637|b0683	711951	reverse	novel	b0684|b4637|b0683;b0683;b4637|b0683;b0685
b0686|b0685|b0684	712834	reverse	novel	b0684|b4637|b0683;b0685;b0686
b0686|b0685|b0684	712843	reverse	novel	b0684|b4637|b0683;b0685;b0686
b0687|b0688	712946	forward	same	b0687|b0688
b0687|b0688|b0689	712850	forward	novel	b0687|b0688;b0689
b0695	724489	reverse	ShorterEnd	b0695|b0694
b0695|b0694	724410	reverse	same	b0695|b0694
b0695|b0694	724489	reverse	same	b0695|b0694
b0709	742669	reverse	same	b0709
b0710|b0711|b0712|b0713	742628	forward	ShorterEnd	b0710|b0711|b0712|b0713|b0714
b0710|b0711|b0712|b0713	742646	forward	ShorterEnd	b0710|b0711|b0712|b0713|b0714
b0710|b0711|b0712|b0713|b0714	742628	forward	same	b0710|b0711|b0712|b0713|b0714
b0710|b0711|b0712|b0713|b0714	742797	forward	same	b0710|b0711|b0712|b0713|b0714
b0715	747803	reverse	same	b0715
b0720	754683	reverse	same	b0720
b0720	754719	reverse	same	b0720
b0720	754775	reverse	same	b0720
b0720	754795	reverse	same	b0720
b0721|b0722|b0723|b0724	754954	forward	BinomialEnd	b0721|b0722|b0723|b0724|b0726|b0727|b0728|b0729
b0721|b0722|b0723|b0724|b0725	754954	forward	novel	b0721|b0722|b0723|b0724|b0726|b0727|b0728|b0729;b0722|b0723|b0724
b0727|b0728|b0729	761183	forward	novel	b0721|b0722|b0723|b0724|b0726|b0727|b0728|b0729;b0726|b0727;b0726|b0727|b0728|b0729
b0733	771078	forward	ShorterEnd	b0733|b0734
b0733|b0734|b4515	771169	forward	novel	b0733|b0734;b4515|b0735
b0733|b0734|b4515	771203	forward	novel	b0733|b0734;b4515|b0735
b0733|b0734|b4515	771285	forward	novel	b0733|b0734;b4515|b0735
b0733|b0734|b4515	771368	forward	novel	b0733|b0734;b4515|b0735
b0733|b0734|b4515|b0735	771169	forward	novel	b0733|b0734;b4515|b0735
b0733|b0734|b4515|b0735	771203	forward	novel	b0733|b0734;b4515|b0735
b0733|b0734|b4515|b0735	771285	forward	novel	b0733|b0734;b4515|b0735
b0733|b0734|b4515|b0735	771318	forward	novel	b0733|b0734;b4515|b0735
b0733|b0734|b4515|b0735	771368	forward	novel	b0733|b0734;b4515|b0735
b0733|b0734|b4515|b0735|b0736	771169	forward	novel	b0733|b0734;b4515|b0735;b0736|b0737|b0738|b0739
b0736|b0737|b0738|b0739	774710	forward	same	b0736|b0737|b0738|b0739
b0736|b0737|b0738|b0739|b0740	774710	forward	novel	b0740|b0741|b0742;b0736|b0737|b0738|b0739
b0740|b0741|b0742|b0743	777472	forward	novel	b0743|b0744|b0745;b0740|b0741|b0742
b0740|b0741|b0742|b0743|b0744	777328	forward	novel	b0743|b0744|b0745;b0740|b0741|b0742
b0740|b0741|b0742|b0743|b0744	777712	forward	novel	b0743|b0744|b0745;b0740|b0741|b0742
b0740|b0741|b0742|b0743|b0744|b0745|b0746	777472	forward	novel	b0743|b0744|b0745;b0740|b0741|b0742;b0746|b0747
b0740|b0741|b0742|b0743|b0744|b0745|b0746|b0747	777393	forward	novel	b0743|b0744|b0745;b0740|b0741|b0742;b0746|b0747
b0740|b0741|b0742|b0743|b0744|b0745|b0746|b0747	777441	forward	novel	b0743|b0744|b0745;b0740|b0741|b0742;b0746|b0747
b0740|b0741|b0742|b0743|b0744|b0745|b0746|b0747	777537	forward	novel	b0743|b0744|b0745;b0740|b0741|b0742;b0746|b0747
b0740|b0741|b0742|b0743|b0744|b0745|b0746|b0747	777700	forward	novel	b0743|b0744|b0745;b0740|b0741|b0742;b0746|b0747
b0740|b0741|b0742|b0743|b0744|b0745|b0746|b0747|b0748	777328	forward	novel	b0743|b0744|b0745;b0748;b0740|b0741|b0742;b0746|b0747
b0740|b0741|b0742|b0743|b0744|b0745|b0746|b0747|b0748|b0749	777700	forward	novel	b0749;b0743|b0744|b0745;b0748;b0740|b0741|b0742;b0746|b0747
b0741|b0742|b0743|b0744	778953	forward	novel	b0743|b0744|b0745;b0740|b0741|b0742
b0741|b0742|b0743|b0744|b0745|b0746	778917	forward	novel	b0743|b0744|b0745;b0740|b0741|b0742;b0746|b0747
b0741|b0742|b0743|b0744|b0745|b0746|b0747	778953	forward	novel	b0743|b0744|b0745;b0740|b0741|b0742;b0746|b0747
b0741|b0742|b0743|b0744|b0745|b0746|b0747|b0748	778917	forward	novel	b0743|b0744|b0745;b0748;b0740|b0741|b0742;b0746|b0747
b0741|b0742|b0743|b0744|b0745|b0746|b0747|b0748|b0749	778130	forward	novel	b0749;b0743|b0744|b0745;b0748;b0740|b0741|b0742;b0746|b0747
b0743|b0744|b0745|b0746|b0747|b0748|b0749	780511	forward	novel	b0749;b0743|b0744|b0745;b0748;b0746|b0747
b0750|b0751	782002	forward	same	b0750|b0751
b0751	783124	forward	novel	b0750|b0751
b0752	784847	reverse	same	b0752
b0754	785591	forward	same	b0754
b0755	787632	reverse	same	b0755
b0755	787670	reverse	same	b0755
b0756|b0755	789010	reverse	novel	b0759|b0758|b0757|b0756;b0755
b0759|b0758|b0757	792086	reverse	same	b0759|b0758|b0757
b0759|b0758|b0757|b0756	792081	reverse	same	b0759|b0758|b0757|b0756
b0760	793814	reverse	novel	b0761|b0760
b0761|b0760	794662	reverse	same	b0761|b0760
b0762	794750	forward	same	b0762
b0763	795061	forward	BinomialEnd	b0763|b0764|b0765
b0763|b0764|b0765	795061	forward	same	b0763|b0764|b0765
b0764|b0765	795591	forward	novel	b0763|b0764|b0765
b0764|b0765	795813	forward	novel	b0763|b0764|b0765
b0766	798466	reverse	same	b0766
b0767	798282	forward	same	b0767
b0767	798554	forward	same	b0767
b0772	807323	reverse	same	b0772
b0774|b0773	809289	reverse	novel	b0774;b0773
b0774|b0773|b0772	809289	reverse	novel	b0774;b0773;b0772
b0775|b0776|b0777|b0778	809301	forward	same	b0775|b0776|b0777|b0778
b0779	813495	forward	same	b0779
b0780	816671	reverse	same	b0780
b0781|b0782|b0783|b0784|b0785	816827	forward	same	b0781|b0782|b0783|b0784|b0785
b0781|b0782|b0783|b0784|b0785	816913	forward	same	b0781|b0782|b0783|b0784|b0785
b0786	819857	forward	same	b0786
b0796|b0795|b0794	830670	reverse	ShorterEnd	b0796|b0795|b0794|b0793|b0792
b0797	830785	forward	same	b0797
b0799|b0800	833042	forward	novel	b0799;b0800
b0800	835180	forward	same	b0800
b0800|b0801	835180	forward	novel	b0800;b0801
b0801	836317	forward	same	b0801
b0802	837975	reverse	same	b0802
b0805	841664	reverse	same	b0805
b0805|b0804|b0803	841664	reverse	novel	b0805;b0803;b0804
b0805|b0804|b0803|b0802	841664	reverse	novel	b0805;b0803;b0802;b0804
b0807	842254	forward	same	b0807
b0807	842313	forward	same	b0807
b0811	848198	reverse	ShorterEnd	b0811|b0810|b0809
b0812	848950	reverse	same	b0812
b0813	850130	reverse	same	b0813
b0814	850212	forward	same	b0814
b0814	850416	forward	same	b0814
b0817	853136	forward	ShorterEnd	b0817|b0818
b0817|b0818	853136	forward	same	b0817|b0818
b0819	855798	reverse	same	b0819
b0820	855933	forward	same	b0820
b0822	860056	reverse	same	b0822
b0825	863613	forward	same	b0825
b0827|b0826	866394	reverse	same	b0827|b0826
b0828	866575	forward	ShorterEnd	b0828|b0829|b0830|b0831|b0832
b0828|b0829	866497	forward	ShorterEnd	b0828|b0829|b0830|b0831|b0832
b0828|b0829	866536	forward	ShorterEnd	b0828|b0829|b0830|b0831|b0832
b0828|b0829	866573	forward	ShorterEnd	b0828|b0829|b0830|b0831|b0832
b0835	878068	reverse	same	b0835
b0838	880518	reverse	same	b0838
b0839	880617	forward	same	b0839
b0839	880670	forward	same	b0839
b0841|b0840	883505	reverse	novel	b0840;b0841
b0842	883648	forward	same	b0842
b0845|b0844	887361	reverse	same	b0845|b0844
b0845|b0844|b0843	887361	reverse	novel	b0843;b0845|b0844
b0847|b4417	889945	reverse	novel	b4417;b0847
b0847|b4417	889993	reverse	novel	b4417;b0847
b0850|b0851|b0852|b0853	890891	forward	same	b0850|b0851|b0852|b0853
b0853|b0854	892925	forward	novel	b0854|b0855|b0856|b0857;b0852|b0853;b0850|b0851|b0852|b0853;b0853
b0854|b0855	893654	forward	ShorterEnd	b0854|b0855|b0856|b0857
b0854|b0855|b0856	893640	forward	ShorterEnd	b0854|b0855|b0856|b0857
b0860	900626	reverse	same	b0860
b0864|b0863|b0862|b0861	903769	reverse	same	b0864|b0863|b0862|b0861
b0864|b0863|b0862|b0861	903843	reverse	same	b0864|b0863|b0862|b0861
b0866|b0867	904523	forward	same	b0866|b0867
b0866|b0867	904530	forward	same	b0866|b0867
b0866|b0867	904558	forward	same	b0866|b0867
b0868	906781	reverse	same	b0868
b0870|b0869|b0868	909320	reverse	novel	b0870|b0869;b0871|b0870|b0869;b0868
b0871	911076	reverse	same	b0871
b0872	912407	reverse	novel	b0873|b0872
b0876	916300	forward	same	b0876
b0876	916439	forward	same	b0876
b0877	919103	reverse	same	b0877
b0880	922676	reverse	same	b0880
b0881|b0882	922359	forward	novel	b0882;b0881
b0881|b0882	922632	forward	novel	b0882;b0881
b0881|b0882	922665	forward	novel	b0882;b0881
b0882	923077	forward	same	b0882
b0884	926478	reverse	same	b0884
b0884	926479	reverse	same	b0884
b0887|b0886	930998	reverse	same	b0887|b0886
b0888	932078	reverse	same	b0888
b0889	932327	forward	same	b0889
b0890	933134	forward	same	b0890
b0893	939364	forward	same	b0893
b0894|b0895	940879	forward	ShorterEnd	b0894|b0895|b0896
b0894|b0895|b0896	940822	forward	same	b0894|b0895|b0896
b0898	945840	forward	same	b0898
b0899	947188	forward	same	b0899
b0903	953579	reverse	same	b0903
b0903	953637	reverse	same	b0903
b0903	953680	reverse	same	b0903
b0903	953908	reverse	same	b0903
b0903	953922	reverse	same	b0903
b0904	954492	reverse	ShorterEnd	b0904|b0903
b0904|b0903	954760	reverse	same	b0904|b0903
b0904|b0903	954814	reverse	same	b0904|b0903
b0905	956657	reverse	same	b0905
b0905|b0904	956657	reverse	novel	b0904|b0903;b0905
b0907	957578	forward	same	b0907
b0907|b0908|b0909	957578	forward	novel	b0907;b0907|b0908;b0909
b0910	961078	forward	ShorterEnd	b0910|b0911
b0910|b0911|b0912	961163	forward	novel	b0910|b0911;b0912;b0911|b0912
b0911	961689	forward	ShorterEnd	b0911|b0912
b0911	961720	forward	BinomialEnd	b0911|b0912
b0911	961861	forward	BinomialEnd	b0911|b0912
b0911	961892	forward	BinomialEnd	b0911|b0912
b0911|b0912	961720	forward	same	b0911|b0912
b0911|b0912	961861	forward	same	b0911|b0912
b0911|b0912	961892	forward	same	b0911|b0912
b0912	963751	forward	same	b0912
b0914|b0915	966594	forward	novel	b0913|b0914|b0915|b0916
b0914|b0915|b0916|b0917	966594	forward	novel	b0913|b0914|b0915|b0916;b0917|b0918
b0917|b0918	970643	forward	same	b0917|b0918
b0917|b0918|b0919	970643	forward	novel	b0917|b0918;b0919
b0921|b0922|b0923	973497	forward	ShorterEnd	b0921|b0922|b0923|b0924
b0922|b0923	973895	forward	novel	b0921|b0922|b0923|b0924
b0922|b0923	974286	forward	novel	b0921|b0922|b0923|b0924
b0925	980897	forward	same	b0925
b0925	980930	forward	same	b0925
b0925|b0926|b0927	980930	forward	novel	b0925;b0926|b0927
b0926|b0927	982931	forward	same	b0926|b0927
b0926|b0927	983022	forward	same	b0926|b0927
b0927	983574	forward	novel	b0926|b0927
b0928	985744	reverse	same	b0928
b0929	987092	reverse	same	b0929
b0929|b0928	987092	reverse	novel	b0928;b0929
b0930	989038	reverse	same	b0930
b0930	989143	reverse	same	b0930
b0931	990414	reverse	same	b0931
b0932	990591	forward	same	b0932
b0945	1004737	forward	same	b0945
b0946	1005851	forward	same	b0946
b0947	1007624	reverse	same	b0947
b0948	1007671	forward	ShorterEnd	b0948|b0949
b0948|b0949	1007671	forward	same	b0948|b0949
b0953	1015649	forward	same	b0953
b0954	1016497	reverse	same	b0954
b0955|b0954	1018327	reverse	novel	b0954;b0955
b0957	1020186	reverse	same	b0957
b0958|b0957	1020949	reverse	novel	b0957;b0958
b0959	1021082	forward	same	b0959
b0961|b0960	1024379	reverse	same	b0961|b0960
b0962	1024442	forward	same	b0962
b0963	1027038	reverse	same	b0963
b0963	1027041	reverse	same	b0963
b0966	1028867	reverse	same	b0966
b0967|b0966	1029998	reverse	novel	b0966;b0967
b0970	1031446	reverse	same	b0970
b0970|b0969	1031446	reverse	novel	b0969;b0970
b0975|b0976	1035758	forward	novel	b0972|b0973|b0974|b0975|b0976|b0977
b0978|b0979|b4592|b0980	1037706	forward	same	b0978|b0979|b4592|b0980
b0985|b0984	1049025	reverse	novel	b0986|b0985|b0984
b0987|b0986	1050699	reverse	novel	b0987;b0986|b0985|b0984
b0995	1057984	reverse	same	b0995
b0998	1060904	forward	novel	b0996|b0997|b0998
b0998	1061583	forward	novel	b0996|b0997|b0998
b1000|b0999	1063833	reverse	same	b1000|b0999
b1002	1065558	forward	same	b1002
b1013	1074219	forward	same	b1013
b1014	1078922	reverse	same	b1014
b1015	1079168	forward	same	b1015
b1015	1079210	forward	same	b1015
b1016|b1017|b1018|b1019	1081296	forward	novel	b1018|b1019;b1016|b1017
b1020	1084942	forward	same	b1020
b1033|b1034|b1035	1097778	forward	novel	b1033;b1034|b1035
b1033|b1034|b1035|b1036	1097826	forward	novel	b1033;b1034|b1035;b1036
b1034|b1035|b1036	1098856	forward	novel	b1034|b1035;b1036
b1034|b1035|b1036	1098857	forward	novel	b1034|b1035;b1036
b1036	1100295	forward	same	b1036
b1040|b1039|b1038	1103343	reverse	ShorterEnd	b1040|b1039|b1038|b1037
b1045|b1046	1105796	forward	same	b1045|b1046
b1047	1109121	reverse	same	b1047
b1048|b1049	1109277	forward	same	b1048|b1049
b1051	1114212	reverse	same	b1051
b1054	1116615	reverse	same	b1054
b1054	1116656	reverse	same	b1054
b1054|b1053|b1052|b1051	1116706	reverse	novel	b1054;b1053;b1051
b1055	1116770	forward	same	b1055
b1059	1120609	reverse	BinomialEnd	b1059|b1058
b1059|b1058	1120609	reverse	same	b1059|b1058
b1059|b1058|b1057	1120609	reverse	novel	b1059|b1058;b1057|b1056
b1062	1122643	reverse	same	b1062
b1062|b1061	1122643	reverse	novel	b1061;b1062
b1064	1124081	reverse	same	b1064
b1064|b1063	1124081	reverse	novel	b1064;b1063
b1066|b1067|b1068	1125466	forward	novel	b1066;b1067;b1068
b1066|b1067|b1068	1125521	forward	novel	b1066;b1067;b1068
b1066|b1067|b1068|b1069	1125466	forward	novel	b1069;b1066;b1067;b1068
b1066|b1067|b1068|b1069	1125521	forward	novel	b1069;b1066;b1067;b1068
b1069	1127783	forward	same	b1069
b1073|b1074|b1075|b1076|b1077	1130991	forward	ShorterEnd	b1073|b1074|b1075|b1076|b1077|b1078|b1079|b1080|b1081
b1084	1144728	reverse	same	b1084
b1086	1144939	forward	same	b1086
b1087	1146625	reverse	same	b1087
b1087	1146700	reverse	same	b1087
b1088|b1089	1146648	forward	same	b1088|b1089
b1088|b1089	1146792	forward	same	b1088|b1089
b1088|b1089|b1090|b1091	1146648	forward	novel	b1091|b1092|b1093;b1090|b1091|b1092|b1093;b1089|b1090|b1091|b1092|b1093;b1088|b1089
b1088|b1089|b1090|b1091	1146816	forward	novel	b1091|b1092|b1093;b1090|b1091|b1092|b1093;b1089|b1090|b1091|b1092|b1093;b1088|b1089
b1088|b1089|b1090|b1091|b1092	1146648	forward	novel	b1092|b1093|b1094;b1091|b1092|b1093;b1090|b1091|b1092|b1093;b1089|b1090|b1091|b1092|b1093;b1088|b1089
b1088|b1089|b1090|b1091|b1092	1146792	forward	novel	b1092|b1093|b1094;b1091|b1092|b1093;b1090|b1091|b1092|b1093;b1089|b1090|b1091|b1092|b1093;b1088|b1089
b1089|b1090	1147214	forward	ShorterEnd	b1089|b1090|b1091|b1092|b1093
b1091|b1092|b1093|b1094	1148271	forward	novel	b1094;b1094|b1095;b1092|b1093|b1094;b1093|b1094;b1091|b1092|b1093;b1090|b1091|b1092|b1093;b1089|b1090|b1091|b1092|b1093
b1091|b1092|b1093|b1094	1148389	forward	novel	b1094;b1094|b1095;b1092|b1093|b1094;b1093|b1094;b1091|b1092|b1093;b1090|b1091|b1092|b1093;b1089|b1090|b1091|b1092|b1093
b1091|b1092|b1093|b1094	1148391	forward	novel	b1094;b1094|b1095;b1092|b1093|b1094;b1093|b1094;b1091|b1092|b1093;b1090|b1091|b1092|b1093;b1089|b1090|b1091|b1092|b1093
b1091|b1092|b1093|b1094	1148515	forward	novel	b1094;b1094|b1095;b1092|b1093|b1094;b1093|b1094;b1091|b1092|b1093;b1090|b1091|b1092|b1093;b1089|b1090|b1091|b1092|b1093
b1092|b1093|b1094	1149516	forward	same	b1092|b1093|b1094
b1094	1150933	forward	same	b1094
b1094	1150996	forward	same	b1094
b1094	1151052	forward	same	b1094
b1094	1151511	forward	same	b1094
b1094	1151575	forward	same	b1094
b1094|b1095	1150933	forward	same	b1094|b1095
b1094|b1095	1150956	forward	same	b1094|b1095
b1094|b1095	1151052	forward	same	b1094|b1095
b1094|b1095	1151077	forward	same	b1094|b1095
b1094|b1095	1151104	forward	same	b1094|b1095
b1094|b1095	1151511	forward	same	b1094|b1095
b1094|b1095	1151575	forward	same	b1094|b1095
b1094|b1095|b1096	1150933	forward	novel	b1096|b1097|b1098|b1099|b1100;b1094;b1094|b1095;b1092|b1093|b1094;b1095;b1093|b1094
b1094|b1095|b1096	1151511	forward	novel	b1096|b1097|b1098|b1099|b1100;b1094;b1094|b1095;b1092|b1093|b1094;b1095;b1093|b1094
b1094|b1095|b1096	1151575	forward	novel	b1096|b1097|b1098|b1099|b1100;b1094;b1094|b1095;b1092|b1093|b1094;b1095;b1093|b1094
b1094|b1095|b1096|b1097	1151575	forward	novel	b1096|b1097|b1098|b1099|b1100;b1094;b1094|b1095;b1092|b1093|b1094;b1095;b1093|b1094
b1096|b1097|b1098	1153280	forward	ShorterEnd	b1096|b1097|b1098|b1099|b1100
b1097|b1098	1153829	forward	novel	b1096|b1097|b1098|b1099|b1100
b1098|b1099|b1100	1154889	forward	novel	b1096|b1097|b1098|b1099|b1100
b1101	1157628	forward	same	b1101
b1101	1157767	forward	same	b1101
b1102	1161646	reverse	same	b1102
b1103|b1104|b1105|b1106|b1107	1161824	forward	ShorterEnd	b1103|b1104|b1105|b1106|b1107|b1108
b1103|b1104|b1105|b1106|b1107	1161853	forward	ShorterEnd	b1103|b1104|b1105|b1106|b1107|b1108
b1103|b1104|b1105|b1106|b1107|b1108	1161854	forward	same	b1103|b1104|b1105|b1106|b1107|b1108
b1107|b1108	1163602	forward	novel	b1103|b1104|b1105|b1106|b1107|b1108
b1107|b1108	1163884	forward	novel	b1103|b1104|b1105|b1106|b1107|b1108
b1108	1165015	forward	novel	b1103|b1104|b1105|b1106|b1107|b1108
b1111	1168862	reverse	same	b1111
b1113	1170418	reverse	same	b1113
b1114	1173992	reverse	same	b1114
b1114	1174028	reverse	same	b1114
b1116|b1117|b1118	1175400	forward	same	b1116|b1117|b1118
b1116|b1117|b1118|b1119	1175400	forward	novel	b1116|b1117|b1118;b1119|b1120
b1119|b1120	1178009	forward	same	b1119|b1120
b1126|b1125|b1124	1185808	reverse	ShorterEnd	b1126|b1125|b1124|b1123
b1126|b1125|b1124|b1123	1185659	reverse	same	b1126|b1125|b1124|b1123
b1126|b1125|b1124|b1123|b1122	1185659	reverse	novel	b1126|b1125|b1124|b1123;b1122|b1121
b1127	1185737	forward	same	b1127
b1127	1185822	forward	same	b1127
b1128	1188265	reverse	same	b1128
b1130|b1129	1190472	reverse	same	b1130|b1129
b1130|b1129	1190483	reverse	same	b1130|b1129
b1130|b1129	1190502	reverse	same	b1130|b1129
b1130|b1129	1190508	reverse	same	b1130|b1129
b1130|b1129|b1128	1190472	reverse	novel	b1130|b1129;b1129;b1128
b1130|b1129|b1128	1190483	reverse	novel	b1130|b1129;b1129;b1128
b1130|b1129|b1128	1190491	reverse	novel	b1130|b1129;b1129;b1128
b1133|b1132|b1131	1193800	reverse	novel	b1132|b1131;b1133
b1135|b1134|b1133|b1132	1194943	reverse	novel	b1132|b1131;b1133;b1135|b1134
b1136	1194960	forward	same	b1136
b1136	1195007	forward	same	b1136
b1136	1195034	forward	same	b1136
b1138|b1137	1198278	reverse	same	b1138|b1137
b1139	1198671	forward	same	b1139
b1145	1202933	reverse	same	b1145
b1159	1210321	forward	same	b1159
b1162	1214113	reverse	same	b1162
b1163	1215505	reverse	same	b1163
b1175|b1174	1225646	reverse	novel	b1176|b1175|b1174
b1175|b1174	1225647	reverse	novel	b1176|b1175|b1174
b1176|b1175|b1174	1226139	reverse	same	b1176|b1175|b1174
b1176|b1175|b1174	1226141	reverse	same	b1176|b1175|b1174
b1179|b1180|b1181	1227685	forward	novel	b1179;b1180;b1181
b1181	1228804	forward	same	b1181
b1183|b1184	1230737	forward	same	b1183|b1184
b1185	1233056	reverse	same	b1185
b1186	1234766	reverse	same	b1186
b1186|b1185	1234766	reverse	novel	b1185;b1186
b1187	1234904	forward	same	b1187
b1189|b1190	1237507	forward	same	b1189|b1190
b1189|b1190	1237508	forward	same	b1189|b1190
b1189|b1190	1237524	forward	same	b1189|b1190
b1189|b1190	1237537	forward	same	b1189|b1190
b1191	1242102	reverse	same	b1191
b1192	1243110	reverse	same	b1192
b1192|b1191	1243110	reverse	novel	b1191;b1192
b1193	1243127	forward	same	b1193
b1200|b1199|b1198	1250907	reverse	same	b1200|b1199|b1198
b1201	1250988	forward	same	b1201
b1201	1251021	forward	same	b1201
b1203	1257882	reverse	same	b1203
b1204|b1203	1258542	reverse	same	b1204|b1203
b1205	1258737	forward	same	b1205
b1206	1260982	reverse	same	b1206
b1207	1262176	reverse	same	b1207
b1207|b1206	1262176	reverse	novel	b1206;b1209|b1208|b1207;b1207
b1209|b1208|b1207	1263535	reverse	same	b1209|b1208|b1207
b1209|b1208|b1207|b1206	1263535	reverse	novel	b1206;b1209|b1208|b1207;b1207
b1210	1263674	forward	same	b1210
b1210|b1211|b1212	1263674	forward	same	b1210|b1211|b1212
b1214|b1215|b4420	1267181	forward	novel	b4420;b1215;b1213|b1214|b1215
b1215	1267954	forward	same	b1215
b1215|b4420	1267855	forward	novel	b4420;b1215;b1213|b1214|b1215
b1216	1271895	reverse	same	b1216
b1218	1272424	forward	same	b1218
b1220	1273747	forward	same	b1220
b1222|b1221	1277685	reverse	same	b1222|b1221
b1223	1277931	forward	same	b1223
b1224	1279603	forward	ShorterEnd	b1224|b1225|b1226|b1227
b1224	1279806	forward	ShorterEnd	b1224|b1225|b1226|b1227
b1232|b1231	1288652	reverse	novel	b1232;b1231|b1230|b1229
b1232|b1231	1288754	reverse	novel	b1232;b1231|b1230|b1229
b1232|b1231	1288809	reverse	novel	b1232;b1231|b1230|b1229
b1233|b1232|b1231|b1230	1289175	reverse	novel	b1232;b1231|b1230|b1229;b1230|b1229;b1233
b1233|b1232|b1231|b1230|b4425|b1229	1289177	reverse	novel	b1232;b4425;b1231|b1230|b1229;b1230|b1229;b1233
b1234	1288899	forward	ShorterEnd	b1234|b1235
b1234|b1235	1289093	forward	same	b1234|b1235
b1234|b1235	1289105	forward	same	b1234|b1235
b1234|b1235|b1236	1289105	forward	novel	b1236;b1234|b1235;b1235
b1235|b1236	1290176	forward	novel	b1236;b1234|b1235;b1235
b1236	1291320	forward	same	b1236
b1236	1291405	forward	same	b1236
b1237	1292958	reverse	same	b1237
b1238	1293492	forward	same	b1238
b1241	1298145	reverse	same	b1241
b1241	1298255	reverse	same	b1241
b1241	1298394	reverse	same	b1241
b1241	1298434	reverse	same	b1241
b1241	1298471	reverse	same	b1241
b1243|b1244	1300726	forward	ShorterEnd	b1243|b1244|b1245|b1246|b1247
b1243|b1244	1301087	forward	ShorterEnd	b1243|b1244|b1245|b1246|b1247
b1243|b1244|b1245	1300914	forward	ShorterEnd	b1243|b1244|b1245|b1246|b1247
b1249|b1248	1308672	reverse	same	b1249|b1248
b1251	1310892	reverse	same	b1251
b1252	1311057	forward	same	b1252
b1255|b1254	1313696	reverse	same	b1255|b1254
b1255|b1254|b1253	1313696	reverse	novel	b1253;b1255|b1254
b1256	1313990	forward	same	b1256
b1262|b1261|b1260	1319944	reverse	same	b1262|b1261|b1260
b1265|b1264|b1263	1323108	reverse	ShorterEnd	b1265|b1264|b1263|b1262|b1261|b1260
b1265|b1264|b1263	1323345	reverse	ShorterEnd	b1265|b1264|b1263|b1262|b1261|b1260
b1266|b1267	1323187	forward	ShorterEnd	b1266|b1267|b1268
b1267	1323764	forward	novel	b1266|b1267|b1268
b1269	1326297	forward	same	b1269
b1269	1326700	forward	same	b1269
b1271|b1270	1329165	reverse	same	b1271|b1270
b1271|b1270	1329226	reverse	same	b1271|b1270
b1272	1329302	forward	same	b1272
b1273	1330714	reverse	same	b1273
b1274	1330788	forward	same	b1274
b1274	1330819	forward	same	b1274
b1274	1330882	forward	same	b1274
b1274	1330979	forward	same	b1274
b1275	1333760	forward	same	b1275
b1276	1335780	forward	same	b1276
b1277	1339190	reverse	same	b1277
b1278|b1279	1339308	forward	novel	b1279|b1280;b1279|b1280|b1281|b1282;b1278
b1278|b1279|b1280	1339308	forward	novel	b1279|b1280;b1279|b1280|b1281|b1282;b1278
b1279|b1280	1340187	forward	same	b1279|b1280
b1281|b1282	1341869	forward	same	b1281|b1282
b1284	1344549	reverse	same	b1284
b1285|b4596	1346787	reverse	novel	b1285;b4596|b1284
b1286	1348940	reverse	same	b1286
b1286	1349125	reverse	same	b1286
b1287|b1286	1350132	reverse	novel	b1286;b1287
b1288	1351121	reverse	same	b1288
b1288|b1287	1351121	reverse	novel	b1288;b1287
b1294	1357133	reverse	ShorterEnd	b1294|b1293|b1292|b1291|b1290
b1294|b1293|b1292	1357133	reverse	ShorterEnd	b1294|b1293|b1292|b1291|b1290
b1294|b1293|b1292	1357263	reverse	ShorterEnd	b1294|b1293|b1292|b1291|b1290
b1295|b1294	1357699	reverse	novel	b1294|b1293|b1292|b1291|b1290;b1295
b1295|b1294|b1293	1357701	reverse	novel	b1294|b1293|b1292|b1291|b1290;b1295
b1297	1360951	reverse	ShorterEnd	b1297|b1296
b1297	1360967	reverse	ShorterEnd	b1297|b1296
b1297|b1296	1360995	reverse	same	b1297|b1296
b1298|b1299	1361051	forward	ShorterEnd	b1298|b1299|b1300|b1301|b1302
b1299|b1300	1361666	forward	novel	b1300|b1301|b1302;b1298|b1299|b1300|b1301|b1302
b1304|b1305|b1306|b1307|b1308	1368037	forward	same	b1304|b1305|b1306|b1307|b1308
b1305|b1306|b1307	1368566	forward	ShorterEnd	b1305|b1306|b1307|b1308
b1320	1383989	reverse	same	b1320
b1321	1383917	forward	ShorterEnd	b1321|b1322;b1321|b1322|b1323
b1321|b1322	1384070	forward	same	b1321|b1322
b1321|b1322|b1323	1384070	forward	same	b1321|b1322|b1323
b1323	1386690	forward	same	b1323
b1323|b1325	1386690	forward	novel	b1325;b1323;b1321|b1322|b1323
b1324	1388844	reverse	same	b1324
b1326	1390623	reverse	same	b1326
b1329	1393117	forward	same	b1329
b1329	1393195	forward	same	b1329
b1331|b1332	1396084	forward	novel	b1331;b1332
b1332	1397328	forward	same	b1332
b1333	1398659	reverse	same	b1333
b1334	1399552	reverse	same	b1334
b1334|b1333	1399552	reverse	novel	b1334;b1333
b1340	1405955	forward	same	b1340
b1342	1407960	forward	same	b1342
b1342	1408023	forward	same	b1342
b1342|b4699	1407960	forward	novel	b4699;b1342
b1342|b4699	1408026	forward	novel	b4699;b1342
b1344	1412160	reverse	same	b1344
b1356	1420241	reverse	same	b1356
b1370	1428753	reverse	same	b1370
b1378	1440845	reverse	same	b1378
b1380	1442883	reverse	same	b1380
b1380|b1379	1442941	reverse	novel	b1379;b1380
b1380|b1379	1442981	reverse	novel	b1379;b1380
b1381|b1382|b1383	1443007	forward	same	b1381|b1382|b1383
b1398|b1399	1461405	forward	novel	b1388|b1389|b1390|b1391|b1392|b1393|b1394|b1395|b1396|b1397|b1398;b1399|b1400
b1398|b1399|b1400	1461405	forward	novel	b1388|b1389|b1390|b1391|b1392|b1393|b1394|b1395|b1396|b1397|b1398;b1399|b1400
b1399|b1400	1463509	forward	same	b1399|b1400
b1405	1470532	forward	same	b1405
b1405	1470778	forward	same	b1405
b1406	1474188	forward	same	b1406
b1412	1482904	reverse	same	b1412
b1413	1483013	forward	same	b1413
b1414	1487167	forward	same	b1414
b1414	1487203	forward	same	b1414
b1414|b1415	1487167	forward	novel	b1415;b1414
b1415	1488192	forward	same	b1415
b1417|b1416	1490752	reverse	same	b1417|b1416
b1418|b1419|b4429	1490875	forward	novel	b1418;b4429;b1419
b1422	1495071	reverse	same	b1422
b1422	1495116	reverse	same	b1422
b1422	1495159	reverse	same	b1422
b1424	1496778	forward	same	b1424
b1424|b1426	1496778	forward	novel	b1424;b1426
b1424|b1426|b1427	1496778	forward	novel	b1424;b1427;b1426
b1427	1498884	forward	same	b1427
b1429	1500482	forward	ShorterEnd	b1429|b1430
b1429|b1430	1500535	forward	same	b1429|b1430
b1431	1502347	forward	same	b1431
b1431	1502428	forward	same	b1431
b1431|b1432	1502347	forward	novel	b1431;b1432
b1432	1503656	forward	same	b1432
b1434	1506153	forward	same	b1434
b1434|b1435	1506153	forward	novel	b1434;b1435
b1435	1506756	forward	same	b1435
b1439	1509977	forward	same	b1439
b1446	1517611	forward	same	b1446
b1448|b1447	1518873	reverse	same	b1448|b1447
b1449	1518998	forward	same	b1449
b1451	1523094	reverse	same	b1451
b1452	1523226	forward	same	b1452
b1463	1534000	forward	same	b1463
b1464	1535876	reverse	same	b1464
b1473	1547205	reverse	same	b1473
b1474	1547371	forward	ShorterEnd	b1474|b1475|b1476
b1477	1552712	reverse	same	b1477
b1479	1555739	reverse	same	b1479
b1479|b1478	1555739	reverse	novel	b1478;b1479
b1479|b1478|b1477	1555739	reverse	novel	b1478;b1479;b1477
b1480	1556048	reverse	same	b1480
b1482	1556596	forward	same	b1482
b1490	1567290	reverse	ShorterEnd	b1490|b1489
b1491	1568850	reverse	same	b1491
b1491|b1490	1568850	reverse	novel	b1490|b1489;b1491
b1493|b1492	1572073	reverse	same	b1493|b1492
b1496	1579348	reverse	ShorterEnd	b1496|b1495
b1508|b1507|b1506	1592480	reverse	novel	b1508|b1507;b1506
b1509	1595530	reverse	same	b1509
b1512	1601359	reverse	ShorterEnd	b1512|b1511
b1520	1609046	reverse	same	b1520
b1521	1610724	reverse	same	b1521
b1524|b1523	1613280	reverse	same	b1524|b1523
b1525	1614845	reverse	same	b1525
b1525|b1524|b1523	1614727	reverse	novel	b1525;b1524|b1523
b1526	1614779	forward	same	b1526
b1528	1616994	forward	same	b1528
b1529	1618940	reverse	same	b1529
b1530|b1531|b1532	1619092	forward	same	b1530|b1531|b1532
b1533	1621167	reverse	same	b1533
b1535	1623877	reverse	same	b1535
b1538	1627402	reverse	same	b1538
b1538	1627404	reverse	same	b1538
b1539	1627490	forward	same	b1539
b1539|b1540	1627490	forward	novel	b1539;b1540
b1540	1628325	forward	same	b1540
b1564|b1563|b1562	1645901	reverse	same	b1564|b1563|b1562
b1564|b1563|b1562|b1561	1645901	reverse	novel	b1562;b1564|b1563;b1564|b1563|b1562;b1561
b1570	1647930	forward	same	b1570
b1583|b1584	1655708	forward	same	b1583|b1584
b1583|b1584	1655721	forward	same	b1583|b1584
b1583|b1584	1655724	forward	same	b1583|b1584
b1583|b1584	1655783	forward	same	b1583|b1584
b1585	1657483	reverse	same	b1585
b1591	1664306	forward	novel	b1587|b1588|b1589|b1590|b1591
b1593	1667270	reverse	same	b1593
b1594	1668601	reverse	same	b1594
b1596	1669661	forward	same	b1596
b1598	1671915	forward	same	b1598
b1600|b1599	1673778	reverse	same	b1600|b1599
b1603|b1602	1677974	reverse	same	b1603|b1602
b1603|b1602	1677986	reverse	same	b1603|b1602
b1603|b1602	1677988	reverse	same	b1603|b1602
b1603|b1602	1678014	reverse	same	b1603|b1602
b1603|b1602	1678026	reverse	same	b1603|b1602
b1603|b1602	1678079	reverse	same	b1603|b1602
b1604	1678307	forward	same	b1604
b1604	1678369	forward	same	b1604
b1604|b1605|b1606	1678369	forward	novel	b1604;b1605|b1606
b1605	1679479	forward	ShorterEnd	b1605|b1606
b1605|b1606	1679479	forward	same	b1605|b1606
b1607	1682060	reverse	same	b1607
b1608|b1609	1682135	forward	same	b1608|b1609
b1608|b1609|b1610	1682135	forward	novel	b1608|b1609;b1610
b1610	1684232	forward	same	b1610
b1612|b1611	1688447	reverse	same	b1612|b1611
b1613	1688544	forward	same	b1613
b1613|b1614	1688544	forward	novel	b1613;b1614
b1614	1689793	forward	same	b1614
b1618	1697074	reverse	same	b1618
b1619	1698087	reverse	same	b1619
b1619|b1618	1698087	reverse	novel	b1619;b1618
b1621|b1622	1699313	forward	same	b1621|b1622
b1622	1700839	forward	novel	b1621|b1622
b1623	1702203	forward	same	b1623
b1624	1704331	reverse	same	b1624
b1626|b1627|b1628	1705206	forward	ShorterEnd	b1626|b1627|b1628|b1629|b1630|b1631|b1632|b1633
b1627|b1628	1705743	forward	ShorterEnd	b1627|b1628|b1629|b1630|b1631|b1632|b1633
b1634	1712673	forward	same	b1634
b1635	1714351	forward	same	b1635
b1637	1717286	reverse	BinomialEnd	b1637|b1636
b1637|b1636	1717286	reverse	same	b1637|b1636
b1637|b1636	1717301	reverse	same	b1637|b1636
b1637|b1636	1717331	reverse	same	b1637|b1636
b1638|b1637	1718034	reverse	BinomialEnd	b1638|b1637|b1636
b1638|b1637|b1636	1718034	reverse	same	b1638|b1637|b1636
b1640|b1639	1719693	reverse	novel	b1640;b1639
b1640|b1639|b1638	1719629	reverse	novel	b1640;b1639;b1638|b1637|b1636
b1640|b1639|b1638	1719693	reverse	novel	b1640;b1639;b1638|b1637|b1636
b1641	1719750	forward	same	b1641
b1641	1719776	forward	same	b1641
b1642	1720869	reverse	same	b1642
b1643|b1644	1720881	forward	ShorterEnd	b1643|b1644|b1645
b1643|b1644	1720995	forward	ShorterEnd	b1643|b1644|b1645
b1647|b1646	1725655	reverse	novel	b1646;b1647
b1649|b1650	1726022	forward	same	b1649|b1650
b1649|b1650|b1651|b1652	1726022	forward	novel	b1651;b1650;b1649;b1649|b1650;b1649|b1650|b1651;b1652|b1653
b1651|b1652	1727799	forward	novel	b1651;b1649|b1650|b1651;b1652|b1653
b1652	1728318	forward	ShorterEnd	b1652|b1653
b1654	1734135	reverse	same	b1654
b1654	1734189	reverse	same	b1654
b1655	1734380	forward	same	b1655
b1656	1735324	forward	same	b1656
b1657	1737336	reverse	same	b1657
b1658	1737687	forward	same	b1658
b1659	1739827	reverse	same	b1659
b1661	1741200	forward	same	b1661
b1662	1743275	reverse	same	b1662
b1662	1743456	reverse	same	b1662
b1663	1743375	forward	same	b1663
b1664	1746162	reverse	same	b1664
b1667	1746672	forward	same	b1667
b1676	1755468	forward	same	b1676
b1677	1757382	forward	same	b1677
b1678	1758864	reverse	same	b1678
b1684|b1683|b1682|b1681	1764418	reverse	ShorterEnd	b1684|b1683|b1682|b1681|b1680|b1679
b1687|b1686	1768914	reverse	ShorterEnd	b1687|b1686|b1685
b1687|b1686|b1685	1768915	reverse	same	b1687|b1686|b1685
b1688	1768976	forward	same	b1688
b1688	1769011	forward	same	b1688
b1693|b1694	1774572	forward	novel	b1694|b1695;b1691|b1692|b1693
b1696	1779341	reverse	same	b1696
b1702	1787161	reverse	same	b1702
b1703|b1704	1787414	forward	novel	b1704;b1703
b1704	1788320	forward	same	b1704
b1704	1788383	forward	same	b1704
b1706	1791254	reverse	same	b1706
b1707	1792156	reverse	same	b1707
b1708	1792760	reverse	same	b1708
b1708|b1707	1792760	reverse	novel	b1708;b1707
b1710|b1709|b1708	1794141	reverse	novel	b1711|b1710|b1709;b1708
b1711|b1710	1795177	reverse	ShorterEnd	b1711|b1710|b1709
b1711|b1710|b1709	1795177	reverse	same	b1711|b1710|b1709
b1712|b1711	1795720	reverse	novel	b1711|b1710|b1709;b1712;b1715|b1714|b1713|b1712;b1719|b1718|b1717|b1716|b1715|b1714|b1713|b1712
b1717|b1716	1800428	reverse	same	b1717|b1716
b1718	1801766	reverse	same	b1718
b1718	1801768	reverse	same	b1718
b1718|b1717|b1716	1800819	reverse	same	b1718|b1717|b1716
b1718|b1717|b1716	1800929	reverse	same	b1718|b1717|b1716
b1718|b1717|b1716	1801346	reverse	same	b1718|b1717|b1716
b1718|b1717|b1716|b1715	1800819	reverse	novel	b1718;b1718|b1717|b1716;b1715;b1715|b1714|b1713|b1712;b1716;b1716|b1715;b1717|b1716;b1719|b1718;b1719|b1718|b1717|b1716|b1715|b1714|b1713|b1712
b1718|b1717|b1716|b1715	1800929	reverse	novel	b1718;b1718|b1717|b1716;b1715;b1715|b1714|b1713|b1712;b1716;b1716|b1715;b1717|b1716;b1719|b1718;b1719|b1718|b1717|b1716|b1715|b1714|b1713|b1712
b1718|b1717|b1716|b1715	1801346	reverse	novel	b1718;b1718|b1717|b1716;b1715;b1715|b1714|b1713|b1712;b1716;b1716|b1715;b1717|b1716;b1719|b1718;b1719|b1718|b1717|b1716|b1715|b1714|b1713|b1712
b1719	1802805	reverse	ShorterEnd	b1719|b1718;b1719|b1718|b1717|b1716|b1715|b1714|b1713|b1712
b1719|b1718|b1717|b1716	1802732	reverse	BinomialEnd	b1719|b1718|b1717|b1716|b1715|b1714|b1713|b1712
b1719|b1718|b1717|b1716|b1715	1802732	reverse	ShorterEnd	b1719|b1718|b1717|b1716|b1715|b1714|b1713|b1712
b1719|b1718|b1717|b1716|b1715	1802805	reverse	ShorterEnd	b1719|b1718|b1717|b1716|b1715|b1714|b1713|b1712
b1722	1806167	reverse	same	b1722
b1722	1806170	reverse	same	b1722
b1723|b1724|b1725	1806351	forward	novel	b1723;b1724;b1725
b1726	1809262	reverse	same	b1726
b1726	1809350	reverse	same	b1726
b1727	1809323	forward	same	b1727
b1729	1810881	forward	same	b1729
b1735	1819557	reverse	novel	b1738|b1737|b1736|b1735|b1734|b1733
b1738|b1737	1821726	reverse	ShorterEnd	b1738|b1737|b1736|b1735|b1734|b1733
b1740	1822427	forward	same	b1740
b1740|b1741	1822427	forward	novel	b1741;b1740
b1741	1823491	forward	same	b1741
b1749	1832398	forward	same	b1749
b1750|b1751|b1752|b1753	1833344	forward	ShorterEnd	b1750|b1751|b1752|b1753|b1754|b1755|b1756
b1753	1835310	forward	novel	b1750|b1751|b1752|b1753|b1754|b1755|b1756
b1757	1839440	forward	same	b1757
b1758	1841445	reverse	same	b1758
b1759	1841460	forward	same	b1759
b1759|b1761	1841460	forward	novel	b1761;b1759
b1761	1842306	forward	same	b1761
b1761	1842307	forward	same	b1761
b1764|b1763	1848030	reverse	same	b1764|b1763
b1765|b1764|b1763	1848701	reverse	same	b1765|b1764|b1763
b1765|b1764|b1763	1848772	reverse	same	b1765|b1764|b1763
b1766	1848791	forward	same	b1766
b1766|b1767	1848791	forward	novel	b1767|b1768;b1766
b1767|b1768	1850834	forward	same	b1767|b1768
b1768	1851663	forward	novel	b1767|b1768
b1770	1854886	reverse	same	b1770
b1778|b1777	1862464	reverse	novel	b1778;b1777
b1778|b1777	1862476	reverse	novel	b1778;b1777
b1779	1862525	forward	same	b1779
b1779	1862616	forward	same	b1779
b1779	1862734	forward	same	b1779
b1779|b1780	1862616	forward	same	b1779|b1780
b1779|b1780	1862734	forward	same	b1779|b1780
b1781	1865653	reverse	same	b1781
b1782	1866502	reverse	same	b1782
b1787|b1789	1873543	forward	novel	b1787;b1789
b1794|b4676|b4675	1877667	forward	novel	b1794
b1798	1880799	reverse	same	b1798
b1799	1881849	reverse	same	b1799
b1804	1888063	reverse	same	b1804
b1805	1889807	reverse	novel	.
b1806	1890560	reverse	same	b1806
b1807|b1806	1891294	reverse	same	b1807|b1806
b1807|b1806|b1805	1891294	reverse	novel	b1807|b1806;b1806
b1808|b1807|b1806	1893255	reverse	novel	b1807|b1806;b1806;b1808
b1809	1893335	forward	same	b1809
b1809|b1810	1893335	forward	novel	b1809;b1810
b1813|b1814	1896142	forward	novel	b1812|b1813;b1814
b1814	1896761	forward	same	b1814
b1814	1896881	forward	same	b1814
b1814|b1815	1896881	forward	novel	b1815;b1814
b1816	1901769	reverse	same	b1816
b1817|b1818|b1819	1901856	forward	same	b1817|b1818|b1819
b1817|b1818|b1819	1901934	forward	same	b1817|b1818|b1819
b1817|b1818|b1819|b1820	1901762	forward	novel	b1817|b1818|b1819;b1820
b1817|b1818|b1819|b1820	1901856	forward	novel	b1817|b1818|b1819;b1820
b1817|b1818|b1819|b1820	1901913	forward	novel	b1817|b1818|b1819;b1820
b1817|b1818|b1819|b1820	1901934	forward	novel	b1817|b1818|b1819;b1820
b1822	1907083	reverse	same	b1822
b1824|b1823	1907617	reverse	same	b1824|b1823
b1825	1908567	reverse	same	b1825
b1825|b1824|b1823	1908567	reverse	novel	b1825;b1824|b1823
b1826|b1825	1908792	reverse	novel	b1826;b1825
b1827	1910138	reverse	same	b1827
b1829	1912618	reverse	same	b1829
b1831|b1830	1915605	reverse	same	b1831|b1830
b1832|b1831|b1830	1916166	reverse	novel	b1832;b1831|b1830
b1835	1920196	forward	same	b1835
b1835|b1836	1920196	forward	novel	b1835;b1836
b1841|b1840|b1839	1925000	reverse	same	b1841|b1840|b1839
b1842|b1843|b1844	1925087	forward	novel	b1842;b1843|b1844
b1844	1926098	forward	novel	b1843|b1844
b1845	1928865	reverse	same	b1845
b1848|b1847	1930776	reverse	novel	b1847;b1848
b1849	1930856	forward	same	b1849
b1850	1933042	reverse	same	b1850
b1850	1933106	reverse	same	b1850
b1851|b1850	1934713	reverse	same	b1851|b1850
b1852	1936374	reverse	same	b1852
b1853	1936367	forward	same	b1853
b1853	1936589	forward	same	b1853
b1853|b1854	1936589	forward	novel	b1854;b1853
b1854	1937403	forward	same	b1854
b1854	1937496	forward	same	b1854
b1855	1940228	reverse	same	b1855
b1856	1942026	reverse	same	b1856
b1856|b1855	1942081	reverse	novel	b1855;b1856
b1857	1942614	reverse	same	b1857
b1857|b1856	1942612	reverse	novel	b1856;b1857
b1857|b1856	1942614	reverse	novel	b1856;b1857
b1858	1942557	forward	ShorterEnd	b1858|b1859
b1858	1942589	forward	ShorterEnd	b1858|b1859
b1858|b1859	1942557	forward	same	b1858|b1859
b1858|b1859	1942633	forward	same	b1858|b1859
b1860	1945451	reverse	novel	b1861|b1860
b1861|b1860	1946008	reverse	same	b1861|b1860
b1865|b1864|b1863	1950330	reverse	same	b1865|b1864|b1863
b1865|b1864|b1863	1950430	reverse	same	b1865|b1864|b1863
b1866|b1865|b1864	1950616	reverse	novel	b1866;b1865|b1864|b1863;b1864|b1863
b1866|b1865|b1864|b1863	1950503	reverse	novel	b1866;b1865|b1864|b1863;b1863;b1864|b1863
b1866|b1865|b1864|b1863	1950616	reverse	novel	b1866;b1865|b1864|b1863;b1863;b1864|b1863
b1866|b1865|b1864|b1863	1950702	reverse	novel	b1866;b1865|b1864|b1863;b1863;b1864|b1863
b1866|b1865|b1864|b1863	1950712	reverse	novel	b1866;b1865|b1864|b1863;b1863;b1864|b1863
b1866|b1865|b1864|b1863	1950821	reverse	novel	b1866;b1865|b1864|b1863;b1863;b1864|b1863
b1867|b1868|b1869|b1870|b1871	1950805	forward	novel	b1867|b1868;b1869|b1870|b1871
b1869|b1870|b1871	1952235	forward	same	b1869|b1870|b1871
b1870|b1871	1952676	forward	novel	b1869|b1870|b1871
b1874	1959596	reverse	novel	b1875|b1874
b1875|b1874	1959871	reverse	same	b1875|b1874
b1876	1960003	forward	same	b1876
b1876|b1877	1960003	forward	novel	b1876;b1877
b1892|b1891	1978395	reverse	same	b1892|b1891
b1892|b1891|b1890	1978395	reverse	novel	b1892|b1891;b1890|b1889|b1888|b1887
b1902	1986796	forward	same	b1902
b1902|b1903	1986796	forward	novel	b1902
b1905	1988681	forward	same	b1905
b1907	1989642	forward	same	b1907
b1908	1991700	reverse	same	b1908
b1911|b1910|b1909	1992183	reverse	novel	.
b1911|b1910|b1909|b1908	1992183	reverse	novel	b1908
b1912|b1911|b1910|b1909	1992850	reverse	novel	b1912
b1913	1994876	reverse	same	b1913
b1914|b1913	1995403	reverse	same	b1914|b1913
b1914|b1913|b1912|b1911|b1910	1995403	reverse	novel	b1912;b1913;b1914|b1913
b1916	1996893	reverse	same	b1916
b1919|b1918|b1917	1999508	reverse	same	b1919|b1918|b1917
b1919|b1918|b1917|b1916	1999508	reverse	novel	b1919|b1918|b1917;b1916
b1920	2000410	reverse	same	b1920
b1920	2000453	reverse	same	b1920
b1920	2000468	reverse	same	b1920
b1920|b1919|b1918|b1917	2000410	reverse	novel	b1919|b1918|b1917;b1922|b1921|b1920;b1920
b1920|b1919|b1918|b1917	2000468	reverse	novel	b1919|b1918|b1917;b1922|b1921|b1920;b1920
b1920|b1919|b1918|b1917|b1916	2000410	reverse	novel	b1919|b1918|b1917;b1922|b1921|b1920;b1920;b1916
b1920|b1919|b1918|b1917|b1916	2000453	reverse	novel	b1919|b1918|b1917;b1922|b1921|b1920;b1920;b1916
b1922|b1921|b1920	2001819	reverse	same	b1922|b1921|b1920
b1923	2003675	reverse	same	b1923
b1928	2008114	reverse	same	b1928
b1929|b1930	2008239	forward	same	b1929|b1930
b1929|b1930|b1931|b1932	2008239	forward	novel	b1929|b1930;b1931;b1932
b1958|b1957|b1956	2029389	reverse	novel	b1956;b1958;b1957
b1959	2029511	forward	same	b1959
b1961|b1960	2032340	reverse	same	b1961|b1960
b1962	2033449	reverse	novel	b1963|b1962
b1962|b1961|b1960	2033099	reverse	novel	b1961|b1960;b1963|b1962
b1963|b1962|b1961|b1960	2033469	reverse	novel	b1961|b1960;b1963|b1962
b1967	2035779	forward	same	b1967
b1969	2038823	reverse	ShorterEnd	b1969|b1968
b1970|b1971|b1972	2038930	forward	novel	b1971|b1972;b1970
b1970|b1971|b1972|b1973	2038930	forward	novel	b1971|b1972;b1970;b1973
b1976|b1977	2043606	forward	novel	b1977;b1976
b1981	2053565	forward	same	b1981
b1981|b1982	2053565	forward	novel	b1982;b1981
b1982	2055028	forward	same	b1982
b1983	2056797	forward	same	b1983
b1987	2060939	reverse	same	b1987
b1993|b1992	2065995	reverse	ShorterEnd	b1993|b1992|b1991
b1993|b1992|b1991	2065995	reverse	same	b1993|b1992|b1991
b1993|b1992|b1991|b1990	2065847	reverse	novel	b1993|b1992|b1991;b1990
b1994	2067312	reverse	same	b1994
b1997|b1996	2070209	reverse	novel	.
b1997|b1996|b4641	2070208	reverse	novel	.
b2000	2071332	forward	same	b2000
b2000	2071430	forward	same	b2000
b2000	2071433	forward	same	b2000
b2000	2071542	forward	same	b2000
b2007	2079416	reverse	same	b2007
b2007	2079468	reverse	same	b2007
b2008	2080718	reverse	same	b2008
b2008|b2007	2080718	reverse	novel	b2008;b2007
b2009|b2008	2081286	reverse	novel	b2009;b2008
b2009|b2008|b2007	2081326	reverse	novel	b2009;b2008;b2007
b2010|b2009	2082571	reverse	novel	b2010;b2009
b2011	2082731	forward	same	b2011
b2013|b2012	2085552	reverse	same	b2013|b2012
b2016	2089151	reverse	same	b2016
b2016|b2015	2089151	reverse	novel	b2015;b2016
b2017|b4539	2089902	reverse	same	b2017|b4539
b2017|b4539|b2016	2089731	reverse	novel	b2016;b2017|b4539
b2017|b4539|b2016|b2015	2089731	reverse	novel	b2015;b2016;b2017|b4539
b2022|b2023|b2024|b2025|b2026	2093363	forward	same	b2022|b2023|b2024|b2025|b2026
b2027	2098331	reverse	same	b2027
b2029	2101324	reverse	same	b2029
b2030	2102949	reverse	same	b2030
b2041|b2040|b2039|b2038	2113231	reverse	ShorterEnd	b2041|b2040|b2039|b2038|b2037
b2042	2114351	reverse	same	b2042
b2042	2114416	reverse	same	b2042
b2042	2114459	reverse	same	b2042
b2042|b2041|b2040	2114351	reverse	novel	b2042;b2041|b2040|b2039|b2038|b2037
b2042|b2041|b2040	2114416	reverse	novel	b2042;b2041|b2040|b2039|b2038|b2037
b2063	2137862	forward	same	b2063
b2065|b2064	2142279	reverse	novel	b2064;b2065;b2066|b2065
b2066|b2065|b2064	2143004	reverse	novel	b2064;b2065;b2066|b2065
b2067	2143223	forward	same	b2067
b2069	2147647	forward	same	b2069
b2074	2153978	forward	ShorterEnd	b2074|b2075|b2076|b2077|b2078|b2079
b2074	2153986	forward	ShorterEnd	b2074|b2075|b2076|b2077|b2078|b2079
b2079|b2080	2164245	forward	novel	b2078|b2079;b2074|b2075|b2076|b2077|b2078|b2079;b2080
b2081|b4438	2165594	forward	novel	b4438;b2081
b2090	2171749	reverse	same	b2090
b2094|b2093|b2092	2175575	reverse	novel	b2096|b2095|b2094|b2093|b2092|b2091;b2095|b2094|b2093|b2092|b2091
b2095|b2094|b2093	2176963	reverse	ShorterEnd	b2095|b2094|b2093|b2092|b2091
b2095|b2094|b2093	2177118	reverse	ShorterEnd	b2095|b2094|b2093|b2092|b2091
b2095|b2094|b2093	2177130	reverse	ShorterEnd	b2095|b2094|b2093|b2092|b2091
b2095|b2094|b2093|b2092	2176598	reverse	ShorterEnd	b2095|b2094|b2093|b2092|b2091
b2095|b2094|b2093|b2092	2176901	reverse	ShorterEnd	b2095|b2094|b2093|b2092|b2091
b2096|b2095|b2094|b2093|b2092	2177233	reverse	ShorterEnd	b2096|b2095|b2094|b2093|b2092|b2091
b2096|b2095|b2094|b2093|b2092	2177281	reverse	ShorterEnd	b2096|b2095|b2094|b2093|b2092|b2091
b2104|b2103	2185450	reverse	same	b2104|b2103
b2104|b2103|b2102|b2101	2185450	reverse	novel	b2104|b2103;b2101;b2102
b2105|b2104|b2103	2185819	reverse	novel	b2105;b2104|b2103
b2113	2194200	reverse	same	b2113
b2113|b2112	2194200	reverse	novel	b2113;b2112
b2114	2194271	forward	same	b2114
b2124	2212225	reverse	same	b2124
b2126|b2125|b2124	2214671	reverse	novel	b2124;b2126|b2125
b2131|b2130|b2129	2219521	reverse	ShorterEnd	b2131|b2130|b2129|b2128
b2131|b2130|b2129	2219523	reverse	ShorterEnd	b2131|b2130|b2129|b2128
b2132	2222041	reverse	same	b2132
b2133	2222153	forward	same	b2133
b2136	2225776	forward	same	b2136
b2140	2230407	reverse	same	b2140
b2140|b2139	2230407	reverse	novel	b2140;b2139
b2141|b2142|b2143	2230602	forward	novel	b2143;b2141|b2142
b2143	2231819	forward	same	b2143
b2150|b2149	2240566	reverse	ShorterEnd	b2150|b2149|b2148
b2150|b2149|b2148	2240566	reverse	same	b2150|b2149|b2148
b2151	2241710	reverse	same	b2151
b2153	2243797	reverse	BinomialEnd	b2153|b2152
b2153|b2152	2243722	reverse	same	b2153|b2152
b2153|b2152	2243797	reverse	same	b2153|b2152
b2154	2243880	forward	same	b2154
b2155	2246766	reverse	same	b2155
b2155	2246820	reverse	same	b2155
b2155	2246870	reverse	same	b2155
b2155	2246885	reverse	same	b2155
b2155	2246931	reverse	same	b2155
b2156	2248560	reverse	same	b2156
b2157	2249642	reverse	same	b2157
b2157|b2156	2249642	reverse	novel	b2156;b2157
b2158	2249699	forward	same	b2158
b2159|b2160	2250806	forward	novel	b2159;b2160
b2169|b2168|b2167	2263593	reverse	same	b2169|b2168|b2167
b2170	2263836	forward	same	b2170
b2171	2264822	forward	same	b2171
b2171	2265413	forward	same	b2171
b2171	2265414	forward	same	b2171
b2171|b2172	2265414	forward	novel	b2171;b2172
b2173|b2174	2267795	forward	same	b2173|b2174
b2174	2268825	forward	novel	b2173|b2174
b2175	2269810	forward	same	b2175
b2175	2269919	forward	same	b2175
b2181	2278276	reverse	same	b2181
b2183|b2182	2280544	reverse	novel	b2182;b2183
b2184	2280607	forward	same	b2184
b2185	2282440	forward	same	b2185
b2186	2283968	reverse	same	b2186
b2186	2284012	reverse	same	b2186
b2187	2283962	forward	ShorterEnd	b2187|b2188
b2187|b2188	2283962	forward	same	b2187|b2188
b2187|b2188|b2189	2284102	forward	novel	b2189;b2187|b2188
b2192	2290072	reverse	same	b2192
b2208|b2207|b2206	2303574	reverse	ShorterEnd	b2208|b2207|b2206|b2205|b2204|b2203|b2202;b2208|b2207|b2206|b2205|b2204|b2203|b2202|b2201|b2200|b2199|b2198|b2197|b2196|b2195|b2194
b2210	2306803	reverse	same	b2210
b2211	2308640	reverse	same	b2211
b2211	2308641	reverse	same	b2211
b2215	2312828	reverse	same	b2215
b2215	2312847	reverse	same	b2215
b2215|b2214	2312828	reverse	novel	b2214;b2215
b2215|b2214|b2213	2312828	reverse	novel	b2213|b2212;b2214;b2215
b2216|b2217	2313451	forward	same	b2216|b2217
b2217	2315689	forward	same	b2217
b2217	2315710	forward	same	b2217
b2217	2315722	forward	same	b2217
b2217	2315974	forward	same	b2217
b2231	2339456	reverse	same	b2231
b2232	2339540	forward	same	b2232
b2234|b2235|b2236	2344757	forward	same	b2234|b2235|b2236
b2235|b2236	2347063	forward	novel	b2234|b2235|b2236;b2236
b2235|b2236	2347351	forward	novel	b2234|b2235|b2236;b2236
b2237	2349499	reverse	same	b2237
b2240|b2239	2352451	reverse	same	b2240|b2239
b2240|b2239	2352554	reverse	same	b2240|b2239
b2240|b2239|b2237	2352451	reverse	novel	b2240|b2239;b2237
b2241|b2242	2352550	forward	ShorterEnd	b2241|b2242|b2243
b2241|b2242|b2243	2352582	forward	same	b2241|b2242|b2243
b2241|b2242|b2243	2352620	forward	same	b2241|b2242|b2243
b2249	2363655	reverse	same	b2249
b2259	2373565	reverse	same	b2259
b2262|b2261|b2260	2376973	reverse	same	b2262|b2261|b2260
b2262|b2261|b2260	2377000	reverse	same	b2262|b2261|b2260
b2264|b2263|b2262	2379281	reverse	ShorterEnd	b2264|b2263|b2262|b2261|b2260
b2265|b2264	2380664	reverse	ShorterEnd	b2265|b2264|b2263|b2262|b2261|b2260
b2265|b2264|b2263	2380664	reverse	ShorterEnd	b2265|b2264|b2263|b2262|b2261|b2260
b2267|b2266	2381565	reverse	novel	b2267;b2266
b2267|b2266|b2265	2381565	reverse	novel	b2267;b2266;b2265|b2264|b2263|b2262|b2261|b2260
b2268	2381581	forward	same	b2268
b2277|b2276	2393396	reverse	same	b2277|b2276
b2283	2401082	reverse	novel	b2288|b2287|b2286|b2285|b2284|b2283|b2282|b2281|b2280|b2279|b2278|b2277|b2276
b2288|b2287	2405210	reverse	ShorterEnd	b2288|b2287|b2286|b2285|b2284|b2283|b2282|b2281|b2280|b2279|b2278|b2277|b2276
b2288|b2287	2405497	reverse	ShorterEnd	b2288|b2287|b2286|b2285|b2284|b2283|b2282|b2281|b2280|b2279|b2278|b2277|b2276
b2288|b2287|b2286	2405230	reverse	ShorterEnd	b2288|b2287|b2286|b2285|b2284|b2283|b2282|b2281|b2280|b2279|b2278|b2277|b2276
b2288|b2287|b2286	2405497	reverse	ShorterEnd	b2288|b2287|b2286|b2285|b2284|b2283|b2282|b2281|b2280|b2279|b2278|b2277|b2276
b2288|b2287|b2286|b2285	2405200	reverse	ShorterEnd	b2288|b2287|b2286|b2285|b2284|b2283|b2282|b2281|b2280|b2279|b2278|b2277|b2276
b2288|b2287|b2286|b2285	2405210	reverse	ShorterEnd	b2288|b2287|b2286|b2285|b2284|b2283|b2282|b2281|b2280|b2279|b2278|b2277|b2276
b2288|b2287|b2286|b2285	2405248	reverse	ShorterEnd	b2288|b2287|b2286|b2285|b2284|b2283|b2282|b2281|b2280|b2279|b2278|b2277|b2276
b2288|b2287|b2286|b2285	2405252	reverse	ShorterEnd	b2288|b2287|b2286|b2285|b2284|b2283|b2282|b2281|b2280|b2279|b2278|b2277|b2276
b2288|b2287|b2286|b2285	2405377	reverse	ShorterEnd	b2288|b2287|b2286|b2285|b2284|b2283|b2282|b2281|b2280|b2279|b2278|b2277|b2276
b2289	2406799	reverse	same	b2289
b2289	2406820	reverse	same	b2289
b2290|b2291	2407508	forward	same	b2290|b2291
b2291	2408835	forward	same	b2291
b2292	2411379	reverse	same	b2292
b2294|b2293	2412645	reverse	same	b2294|b2293
b2294|b2293|b2292	2412645	reverse	novel	b2292;b2294|b2293
b2295|b2294	2413290	reverse	novel	b2294|b2293;b2295
b2296	2413305	forward	same	b2296
b2296|b2297	2413246	forward	same	b2296|b2297
b2296|b2297	2413333	forward	same	b2296|b2297
b2296|b2297	2413426	forward	same	b2296|b2297
b2296|b2297	2413430	forward	same	b2296|b2297
b2297	2414486	forward	same	b2297
b2298	2417051	forward	same	b2298
b2299	2419224	reverse	same	b2299
b2300|b2299	2419808	reverse	novel	b2299;b2300
b2303|b2304	2421300	forward	same	b2303|b2304
b2309|b2308|b2307|b2306	2426837	reverse	same	b2309|b2308|b2307|b2306
b2310	2427937	reverse	BinomialEnd	b2310|b2309|b2308|b2307|b2306
b2310|b2309	2427937	reverse	BinomialEnd	b2310|b2309|b2308|b2307|b2306
b2310|b2309|b2308|b2307	2427879	reverse	ShorterEnd	b2310|b2309|b2308|b2307|b2306
b2310|b2309|b2308|b2307|b2306	2427879	reverse	same	b2310|b2309|b2308|b2307|b2306
b2310|b2309|b2308|b2307|b2306	2427937	reverse	same	b2310|b2309|b2308|b2307|b2306
b2313|b2312	2430799	reverse	BinomialEnd	b2313|b2312|b2311
b2313|b2312|b2311	2430799	reverse	same	b2313|b2312|b2311
b2314	2431873	reverse	novel	b2315|b2314
b2314|b2313	2431937	reverse	novel	b2313|b2312|b2311;b2315|b2314
b2314|b2313|b2312	2431937	reverse	novel	b2313|b2312|b2311;b2315|b2314
b2316	2433972	reverse	same	b2316
b2316	2434014	reverse	same	b2316
b2316|b2315|b2314	2433972	reverse	novel	b2316;b2315|b2314
b2316|b2315|b2314	2434014	reverse	novel	b2316;b2315|b2314
b2316|b2315|b2314|b2313	2433972	reverse	novel	b2316;b2313|b2312|b2311;b2315|b2314
b2317|b2316	2435324	reverse	novel	b2316;b2320|b2319|b2318|b2317;b2319|b2318|b2317
b2317|b2316|b2315	2435324	reverse	novel	b2316;b2315|b2314;b2320|b2319|b2318|b2317;b2319|b2318|b2317
b2319|b2318|b2317|b2316	2436890	reverse	novel	b2316;b2320|b2319|b2318|b2317;b2319|b2318|b2317
b2320	2437883	reverse	BinomialEnd	b2320|b2319|b2318|b2317
b2320|b2319|b2318	2437883	reverse	BinomialEnd	b2320|b2319|b2318|b2317
b2320|b2319|b2318	2437932	reverse	ShorterEnd	b2320|b2319|b2318|b2317
b2320|b2319|b2318	2437944	reverse	ShorterEnd	b2320|b2319|b2318|b2317
b2320|b2319|b2318|b2317	2437883	reverse	same	b2320|b2319|b2318|b2317
b2322	2440239	reverse	same	b2322
b2323	2441641	reverse	same	b2323
b2323|b2322	2441641	reverse	novel	b2323;b2322
b2324	2441738	forward	same	b2324
b2324	2441741	forward	same	b2324
b2329|b2328|b2327|b2326	2447628	reverse	novel	b2330|b2329|b2328|b2327|b2326|b2325
b2329|b2328|b2327|b2326|b2325	2447628	reverse	novel	b2330|b2329|b2328|b2327|b2326|b2325
b2330|b2329|b2328|b2327|b2326	2448472	reverse	ShorterEnd	b2330|b2329|b2328|b2327|b2326|b2325
b2331	2448220	forward	same	b2331
b2331	2448581	forward	same	b2331
b2340	2456915	reverse	same	b2340
b2340	2456916	reverse	same	b2340
b2342|b2341	2460509	reverse	same	b2342|b2341
b2343	2460979	reverse	same	b2343
b2344	2461249	forward	same	b2344
b2346	2465084	reverse	same	b2346
b2346	2465215	reverse	same	b2346
b2349|b2350	2466514	forward	novel	b2349;b2350|b2351|b2352
b2349|b2350|b2351	2466514	forward	novel	b2349;b2350|b2351|b2352
b2350|b2351|b2352	2467830	forward	same	b2350|b2351|b2352
b2350|b2351|b2352|b2353	2467830	forward	novel	b2353;b2350|b2351|b2352
b2364	2477644	reverse	same	b2364
b2369	2483629	forward	ShorterEnd	b2369|b2370
b2369	2483640	forward	ShorterEnd	b2369|b2370
b2377	2495334	reverse	same	b2377
b2379	2498356	reverse	same	b2379
b2380|b2381|b2382	2498646	forward	same	b2380|b2381|b2382
b2381|b2382	2500007	forward	novel	b2380|b2381|b2382
b2388	2509462	reverse	same	b2388
b2388	2509932	reverse	same	b2388
b2392	2512734	reverse	same	b2392
b2393	2512868	forward	same	b2393
b2393|b2394	2512868	forward	novel	b2394;b2393
b2393|b2394	2513008	forward	novel	b2394;b2393
b2393|b2394	2513009	forward	novel	b2394;b2393
b2398|b2399	2518406	forward	same	b2398|b2399
b2398|b2399	2518421	forward	same	b2398|b2399
b2400	2520730	reverse	same	b2400
b2400	2520773	reverse	same	b2400
b2401|b2402|b2403|b2404	2520920	forward	same	b2401|b2402|b2403|b2404
b2401|b2402|b2403|b2404	2520921	forward	same	b2401|b2402|b2403|b2404
b2409	2526882	reverse	same	b2409
b2410	2526925	forward	same	b2410
b2411|b4546	2530234	reverse	same	b2411|b4546
b2412|b2411	2531280	reverse	novel	b2411|b4546;b2412
b2412|b2411	2531375	reverse	novel	b2411|b4546;b2412
b2412|b2411|b4546	2531280	reverse	novel	b2411|b4546;b2412
b2413	2531423	forward	same	b2413
b2413|b2414	2531423	forward	novel	b2414;b2413
b2414	2532342	forward	same	b2414
b2414	2532376	forward	same	b2414
b2414|b2415	2532376	forward	novel	b2414;b2415|b2416|b2417
b2414|b2415|b2416|b2417	2532376	forward	novel	b2414;b2417;b2415|b2416|b2417
b2415	2533600	forward	BinomialEnd	b2415|b2416|b2417
b2415|b2416	2533731	forward	ShorterEnd	b2415|b2416|b2417
b2415|b2416|b2417	2533499	forward	same	b2415|b2416|b2417
b2415|b2416|b2417	2533500	forward	same	b2415|b2416|b2417
b2415|b2416|b2417	2533600	forward	same	b2415|b2416|b2417
b2415|b2416|b2417	2533607	forward	same	b2415|b2416|b2417
b2415|b2416|b2417	2533731	forward	same	b2415|b2416|b2417
b2417	2534787	forward	same	b2417
b2417	2535451	forward	same	b2417
b2417	2535482	forward	same	b2417
b2418	2537277	reverse	same	b2418
b2418	2537288	reverse	same	b2418
b2419|b2420	2537314	forward	same	b2419|b2420
b2421	2539704	reverse	novel	b2425|b2424|b2423|b2422|b2421
b2425|b2424|b2423|b2422	2543558	reverse	ShorterEnd	b2425|b2424|b2423|b2422|b2421
b2426	2544664	reverse	same	b2426
b2426|b2425	2544664	reverse	novel	b2425|b2424|b2423|b2422|b2421;b2426
b2428|b2429	2545732	forward	same	b2428|b2429
b2428|b2429|b2430	2545693	forward	same	b2428|b2429|b2430
b2431	2550555	reverse	novel	b2432|b2431
b2431	2550590	reverse	novel	b2432|b2431
b2434|b2433|b2432	2552167	reverse	novel	b2432|b2431;b2434|b2433
b2434|b2433|b2432|b2431	2552167	reverse	novel	b2432|b2431;b2434|b2433
b2435|b2436	2552241	forward	same	b2435|b2436
b2435|b2436	2552242	forward	same	b2435|b2436
b2435|b2436	2552278	forward	same	b2435|b2436
b2435|b2436	2552325	forward	same	b2435|b2436
b2436	2552951	forward	same	b2436
b2441|b2440|b2439|b2438	2558718	reverse	ShorterEnd	b2441|b2440|b2439|b2438|b2437
b2441|b2440|b2439|b2438	2558810	reverse	ShorterEnd	b2441|b2440|b2439|b2438|b2437
b2441|b2440|b2439|b2438	2558838	reverse	ShorterEnd	b2441|b2440|b2439|b2438|b2437
b2442	2558775	forward	same	b2442
b2463	2578443	reverse	same	b2463
b2463	2578498	reverse	same	b2463
b2463	2578517	reverse	same	b2463
b2463	2578531	reverse	same	b2463
b2463	2578917	reverse	same	b2463
b2463|b2462|b2461	2578531	reverse	novel	b2462|b2461|b2460|b2459|b2458|b2457;b2463
b2464|b2465	2578589	forward	same	b2464|b2465
b2467	2583501	reverse	same	b2467
b2468	2585567	reverse	same	b2468
b2471|b2472|b4547	2591166	forward	same	b2471|b2472|b4547
b2472|b4547	2591560	forward	same	b2472|b4547
b2473	2593789	reverse	same	b2473
b2474|b2473	2595892	reverse	novel	b2473;b2475|b2474
b2475	2596784	reverse	ShorterEnd	b2475|b2474
b2475|b2474|b2473	2596763	reverse	novel	b2473;b2475|b2474
b2475|b2474|b2473	2596784	reverse	novel	b2473;b2475|b2474
b2476	2597781	reverse	same	b2476
b2476|b2475	2597781	reverse	novel	b2476;b2475|b2474
b2477	2599352	reverse	same	b2477
b2477	2599661	reverse	same	b2477
b2477|b2476	2599352	reverse	novel	b2477;b2478|b2477;b2476
b2477|b2476|b2475	2599233	reverse	novel	b2477;b2478|b2477;b2476;b2475|b2474
b2478|b2477	2599784	reverse	same	b2478|b2477
b2478|b2477|b2476|b2475	2599784	reverse	novel	b2477;b2478|b2477;b2476;b2475|b2474
b2479|b2480	2599806	forward	novel	b2480;b2479
b2479|b2480	2599878	forward	novel	b2480;b2479
b2480	2600436	forward	same	b2480
b2493	2615915	reverse	same	b2493
b2494|b2495	2615987	forward	same	b2494|b2495
b2494|b2495	2616025	forward	same	b2494|b2495
b2494|b2495	2616067	forward	same	b2494|b2495
b2495	2616958	forward	novel	b2494|b2495
b2496	2618805	reverse	same	b2496
b2498	2620909	reverse	BinomialEnd	b2498|b2497
b2498|b2497	2620909	reverse	same	b2498|b2497
b2498|b2497|b2496	2620909	reverse	novel	b2496;b2498|b2497
b2499|b2500	2621152	forward	same	b2499|b2500
b2499|b2500|b2501	2621152	forward	novel	b2501|b2502;b2499|b2500
b2500	2622200	forward	novel	b2499|b2500
b2500|b2501	2622200	forward	novel	b2501|b2502;b2499|b2500
b2501	2622976	forward	ShorterEnd	b2501|b2502
b2501	2623007	forward	ShorterEnd	b2501|b2502
b2504	2629251	forward	same	b2504
b2507	2632715	reverse	novel	b2508|b2507
b2508|b2507	2634105	reverse	same	b2508|b2507
b2509	2634196	forward	same	b2509
b2509	2634197	forward	same	b2509
b2511|b2510	2637643	reverse	novel	b2512|b2511;b2510
b2511|b2510	2637853	reverse	novel	b2512|b2511;b2510
b2512|b2511	2638975	reverse	same	b2512|b2511
b2513|b2512	2639578	reverse	novel	b2512|b2511;b2513
b2514|b2513|b2512	2640641	reverse	novel	b2512|b2511;b2514;b2513
b2515|b2514|b2513	2641981	reverse	novel	b2514;b2513
b2516	2642932	reverse	same	b2516
b2516	2643004	reverse	same	b2516
b2516|b2515|b2514	2642925	reverse	novel	b2514;b2516
b2516|b2515|b2514	2643004	reverse	novel	b2514;b2516
b2517|b2516	2644379	reverse	novel	b2517;b2516
b2518	2644913	reverse	same	b2518
b2518|b2517|b2516	2644913	reverse	novel	b2518;b2517;b2516
b2521	2652386	forward	same	b2521
b2521	2652467	forward	same	b2521
b2521	2652468	forward	same	b2521
b2526	2658990	reverse	novel	b2527|b2526|b2525|b2524
b2526|b2525|b2524	2658990	reverse	novel	b2527|b2526|b2525|b2524
b2528|b2527|b2526	2660232	reverse	novel	b2527|b2526|b2525|b2524;b2531|b2530|b2529|b2528
b2530|b2529|b2528	2661560	reverse	novel	b2531|b2530|b2529|b2528
b2531|b2530|b2529|b2528|b2527	2662172	reverse	novel	b2527|b2526|b2525|b2524;b2531|b2530|b2529|b2528
b2531|b2530|b2529|b2528|b2527	2662199	reverse	novel	b2527|b2526|b2525|b2524;b2531|b2530|b2529|b2528
b2531|b2530|b2529|b2528|b2527	2662200	reverse	novel	b2527|b2526|b2525|b2524;b2531|b2530|b2529|b2528
b2532|b2531	2663347	reverse	novel	b2531|b2530|b2529|b2528;b2532
b2532|b2531|b2530|b2529|b2528	2663347	reverse	novel	b2531|b2530|b2529|b2528;b2532
b2533	2663405	forward	same	b2533
b2535	2665400	forward	same	b2535
b2536	2667864	reverse	same	b2536
b2537|b4706	2668937	reverse	novel	b2537
b2551	2685571	reverse	same	b2551
b2552	2685796	forward	same	b2552
b2553	2687441	reverse	same	b2553
b2557	2695578	reverse	same	b2557
b2557	2695589	reverse	same	b2557
b2560|b2559	2698592	reverse	same	b2560|b2559
b2564|b2563	2701812	reverse	same	b2564|b2563
b2567	2704223	reverse	ShorterEnd	b2567|b2566;b2567|b2566|b2565|b2564|b2563
b2569	2707209	reverse	BinomialEnd	b2569|b2568
b2569|b2568	2707209	reverse	same	b2569|b2568
b2569|b2568|b2567	2707209	reverse	novel	b2569|b2568;b2567|b2566;b2567|b2566|b2565|b2564|b2563
b2571|b2570	2709034	reverse	novel	b2573|b2572|b2571|b2570;b2572|b2571|b2570
b2571|b2570|b2569	2709034	reverse	novel	b2569|b2568;b2573|b2572|b2571|b2570;b2572|b2571|b2570
b2572	2709632	reverse	BinomialEnd	b2572|b2571|b2570
b2572|b2571|b2570	2709632	reverse	same	b2572|b2571|b2570
b2573	2710229	reverse	ShorterEnd	b2573|b2572|b2571|b2570
b2573|b2572	2710165	reverse	ShorterEnd	b2573|b2572|b2571|b2570
b2573|b2572|b2571	2710230	reverse	ShorterEnd	b2573|b2572|b2571|b2570
b2573|b2572|b2571|b2570	2710088	reverse	same	b2573|b2572|b2571|b2570
b2573|b2572|b2571|b2570	2710154	reverse	same	b2573|b2572|b2571|b2570
b2573|b2572|b2571|b2570	2710165	reverse	same	b2573|b2572|b2571|b2570
b2574	2710391	forward	same	b2574
b2575	2712801	reverse	same	b2575
b2576	2712764	forward	same	b2576
b2576	2712880	forward	same	b2576
b2577	2715386	reverse	same	b2577
b2579	2716521	reverse	same	b2579
b2580	2716729	forward	same	b2580
b2581	2718554	reverse	same	b2581
b2581	2718619	reverse	same	b2581
b2581	2718659	reverse	same	b2581
b2582	2718674	forward	same	b2582
b2583	2719204	forward	ShorterEnd	b2583|b2584
b2584	2719930	forward	same	b2584
b2585	2722286	forward	same	b2585
b2585	2722376	forward	same	b2585
b2585	2722668	forward	same	b2585
b2585|b2586	2722286	forward	novel	b2585;b2586
b2585|b2586	2722502	forward	novel	b2585;b2586
b2585|b2586	2722625	forward	novel	b2585;b2586
b2585|b2586	2722668	forward	novel	b2585;b2586
b2587	2725811	reverse	same	b2587
b2590	2729910	reverse	novel	b2591|b2590|b2589|b2588
b2591	2731329	reverse	ShorterEnd	b2591|b2590|b2589|b2588
b2591|b2590	2731329	reverse	ShorterEnd	b2591|b2590|b2589|b2588
b2591|b2590	2731448	reverse	ShorterEnd	b2591|b2590|b2589|b2588
b2592	2734205	reverse	same	b2592
b2594|b2593|b4609	2736065	reverse	novel	b2594|b2593;b4609
b2595	2735959	forward	same	b2595
b2595	2736024	forward	same	b2595
b2595	2736071	forward	same	b2595
b2595	2736085	forward	same	b2595
b2597	2737123	forward	same	b2597
b2597|b2598	2737123	forward	novel	b2598|b2599;b2597
b2598|b2599	2737579	forward	same	b2598|b2599
b2601|b2600	2741201	reverse	same	b2601|b2600
b2603|b2604	2741823	forward	same	b2603|b2604
b2603|b2604|b2605	2741823	forward	same	b2603|b2604|b2605
b2608|b2607|b2606	2746082	reverse	novel	b2609|b2608|b2607|b2606
b2608|b2607|b2606	2746089	reverse	novel	b2609|b2608|b2607|b2606
b2609|b2608	2747558	reverse	ShorterEnd	b2609|b2608|b2607|b2606
b2609|b2608|b2607|b2606	2746174	reverse	same	b2609|b2608|b2607|b2606
b2609|b2608|b2607|b2606	2746196	reverse	same	b2609|b2608|b2607|b2606
b2609|b2608|b2607|b2606	2746206	reverse	same	b2609|b2608|b2607|b2606
b2609|b2608|b2607|b2606	2746254	reverse	same	b2609|b2608|b2607|b2606
b2610|b2609	2748185	reverse	novel	b2610;b2609|b2608|b2607|b2606
b2610|b2609|b2608|b2607|b2606	2747853	reverse	novel	b2610;b2609|b2608|b2607|b2606
b2611|b4461	2747931	forward	novel	b4461;b2611
b2614	2750746	reverse	same	b2614
b2615	2750708	forward	same	b2615
b2615	2750765	forward	same	b2615
b2615|b2616	2750765	forward	novel	b2615;b2616
b2616	2751758	forward	same	b2616
b2616|b2617	2751758	forward	novel	b2617;b2616
b2617	2753554	forward	same	b2617
b2619|b2618	2754748	reverse	same	b2619|b2618
b2620	2754831	forward	same	b2620
b2620|b2621	2754831	forward	novel	b2620;b2621
b2621	2755585	forward	same	b2621
b2622	2756132	forward	same	b2622
b2628	2765312	reverse	ShorterEnd	b2628|b2627
b2628	2765464	reverse	ShorterEnd	b2628|b2627
b2630	2765893	forward	same	b2630
b2630|b2631	2765893	forward	same	b2630|b2631
b2642	2773285	forward	same	b2642
b2642	2773287	forward	same	b2642
b2664	2795624	forward	same	b2664
b2669	2798537	reverse	same	b2669
b2670	2799086	forward	same	b2670
b2671	2800694	reverse	same	b2671
b2673|b2674|b2675|b2676	2800619	forward	same	b2673|b2674|b2675|b2676
b2673|b2674|b2675|b2676	2800655	forward	same	b2673|b2674|b2675|b2676
b2677|b2678|b2679	2804749	forward	same	b2677|b2678|b2679
b2682|b2683|b2684|b2685	2809568	forward	novel	b2684|b2685|b2686;b2682|b2683
b2684|b2685|b2686	2810745	forward	same	b2684|b2685|b2686
b2688	2816874	reverse	same	b2688
b2688|b2687	2816468	reverse	novel	b2688;b2687
b2688|b2687	2816753	reverse	novel	b2688;b2687
b2688|b2687	2816874	reverse	novel	b2688;b2687
b2690|b2689|b2688|b2687	2817528	reverse	novel	b2688;b2687;b2690|b2689
b2695|b2694|b2693|b2692|b2691	2818700	reverse	same	b2695|b2694|b2693|b2692|b2691
b2696	2819273	reverse	same	b2696
b2696	2819686	reverse	same	b2696
b2696|b2695|b2694|b2693|b2692	2819189	reverse	novel	b2696;b2695|b2694|b2693|b2692|b2691
b2697|b2696	2822090	reverse	novel	b2697;b2696
b2699	2823818	reverse	same	b2699
b2699|b2698	2823818	reverse	same	b2699|b2698
b2700|b2699	2824373	reverse	novel	b2700;b2699;b2699|b2698
b2700|b2699|b2698	2824373	reverse	novel	b2700;b2699;b2699|b2698
b2701|b2700|b2699	2825603	reverse	novel	b2701;b2700;b2699;b2699|b2698
b2702|b2703|b2704|b2705|b2706|b2707	2825790	forward	ShorterEnd	b2702|b2703|b2704|b2705|b2706|b2707|b2708
b2707|b2708	2828960	forward	novel	b2702|b2703|b2704|b2705|b2706|b2707|b2708;b2707
b2709	2832309	reverse	same	b2709
b2714|b2713	2839288	reverse	novel	b2714;b2713|b2712
b2717	2843102	reverse	novel	b2725|b2724|b2723|b2722|b2721|b2720|b2719|b2718|b2717
b2727|b2728|b2729|b2730	2850838	forward	same	b2727|b2728|b2729|b2730
b2730	2852874	forward	novel	b2726|b2727|b2728|b2729|b2730;b2726|b2727|b2728|b2729|b2730|b2731;b2727|b2728|b2729|b2730;b2727|b2728|b2729|b2730|b2731
b2733	2857024	forward	same	b2733
b2733|b2734	2857024	forward	novel	b2733;b2734
b2735	2861256	reverse	same	b2735
b2736|b2737|b2738|b2739	2861391	forward	novel	b2736|b2737;b2737;b2738|b2739
b2741	2867808	reverse	same	b2741
b2741	2868117	reverse	same	b2741
b2741	2868283	reverse	same	b2741
b2742|b2741	2868828	reverse	same	b2742|b2741
b2743|b2742|b2741	2869554	reverse	novel	b2742|b2741;b2741;b2744|b2743
b2744|b2743	2870686	reverse	same	b2744|b2743
b2744|b2743|b2742	2870619	reverse	novel	b2742|b2741;b2744|b2743
b2744|b2743|b2742	2871157	reverse	novel	b2742|b2741;b2744|b2743
b2745|b2744|b2743	2871481	reverse	novel	b2745;b2744|b2743
b2748|b2747|b2746|b2745	2872975	reverse	novel	b2748;b2747|b2746;b2745
b2748|b2747|b2746|b2745|b2744	2872975	reverse	novel	b2748;b2747|b2746;b2745;b2744|b2743
b2748|b2747|b2746|b2745|b2744|b2743	2872837	reverse	novel	b2748;b2747|b2746;b2745;b2744|b2743
b2748|b2747|b2746|b2745|b2744|b2743	2872900	reverse	novel	b2748;b2747|b2746;b2745;b2744|b2743
b2749|b2748|b2747|b2746|b2745	2873388	reverse	novel	b2748;b2747|b2746;b2745;b2749
b2749|b2748|b2747|b2746|b2745|b2744	2873388	reverse	novel	b2748;b2747|b2746;b2745;b2744|b2743;b2749
b2752|b2751|b2750	2876370	reverse	same	b2752|b2751|b2750
b2752|b2751|b2750|b2749|b2748	2876370	reverse	novel	b2752|b2751|b2750;b2748;b2749
b2753	2876546	forward	same	b2753
b2761	2887240	reverse	same	b2761
b2763	2891533	reverse	novel	b2764|b2763|b2762
b2764|b2763|b2762	2891962	reverse	same	b2764|b2763|b2762
b2765	2892189	forward	same	b2765
b2765|b2766|b2767	2892189	forward	novel	b2765;b2766|b2767|b2768
b2766|b2767|b2768	2892635	forward	same	b2766|b2767|b2768
b2777	2905442	reverse	same	b2777
b2779	2908438	reverse	same	b2779
b2779	2908879	reverse	same	b2779
b2780|b2779	2909713	reverse	same	b2780|b2779
b2780|b2779	2909793	reverse	same	b2780|b2779
b2783|b2782|b2781|b2780	2911368	reverse	novel	b2780|b2779;b2783|b2782|b2781;b2784|b2783|b2782
b2784|b2783	2914277	reverse	ShorterEnd	b2784|b2783|b2782
b2784|b2783|b2782|b2781	2913828	reverse	novel	b2783|b2782|b2781;b2784;b2784|b2783|b2782
b2785|b2784|b2783	2915029	reverse	novel	b2783|b2782|b2781;b2784;b2784|b2783|b2782;b2785
b2785|b2784|b2783|b2782	2915028	reverse	novel	b2783|b2782|b2781;b2784;b2784|b2783|b2782;b2785
b2786	2914759	forward	same	b2786
b2790	2923013	reverse	novel	b2792|b2791|b2790
b2792|b2791|b2790	2924137	reverse	same	b2792|b2791|b2790
b2793	2925313	reverse	same	b2793
b2793|b4408	2925313	reverse	novel	b4408;b2793
b2794	2925317	forward	same	b2794
b2794	2925318	forward	same	b2794
b2794|b2795	2925317	forward	novel	b2794;b2795
b2795	2926271	forward	same	b2795
b2795|b2796	2926271	forward	novel	b2796|b2797;b2795
b2796	2928102	forward	ShorterEnd	b2796|b2797
b2796|b2797|b2798	2928102	forward	novel	b2796|b2797;b2798
b2798	2931034	forward	same	b2798
b2798	2931035	forward	same	b2798
b2802	2934815	forward	novel	b2801|b2802|b2803|b2804|b2805
b2805	2939320	forward	same	b2805
b2807|b2806	2941718	reverse	novel	b2806;b2807
b2808|b2807	2942639	reverse	novel	b2808;b2807
b2808|b2807|b2806	2942639	reverse	novel	b2808;b2806;b2807
b2810|b2811	2943318	forward	same	b2810|b2811
b2812	2946062	reverse	same	b2812
b2813	2947208	reverse	same	b2813
b2814|b2815|b2816	2947381	forward	same	b2814|b2815|b2816
b2817	2949063	reverse	same	b2817
b2818	2949210	forward	same	b2818
b2820	2956198	reverse	novel	b2821|b2820|b2819
b2821	2959461	reverse	same	b2821
b2822	2962506	reverse	same	b2822
b2823|b2822	2962883	reverse	novel	b2826|b2825|b2824|b2823|b2822;b2822
b2828|b2827	2966116	reverse	same	b2828|b2827
b2828|b2827|b2826	2966116	reverse	novel	b2828;b2828|b2827;b2827;b2826|b2825|b2824|b2823|b2822
b2830|b2829	2969005	reverse	same	b2830|b2829
b2830|b2829|b2828	2969005	reverse	novel	b2828;b2828|b2827;b2830|b2829
b2832	2970393	forward	same	b2832
b2832|b2833	2970393	forward	novel	b2832;b2833
b2834	2971566	forward	same	b2834
b2836	2976050	reverse	ShorterEnd	b2836|b2835
b2836|b2835	2976050	reverse	same	b2836|b2835
b2837	2976568	forward	same	b2837
b2838	2978925	reverse	same	b2838
b2844	2985613	reverse	same	b2844
b2845	2985812	forward	same	b2845
b2865|b2864	2999918	reverse	novel	b2864;b2865
b2866|b2867|b2868	3000234	forward	same	b2866|b2867|b2868
b2883|b4464	3025680	forward	novel	b2882|b2883|b4464
b2891|b2890	3036324	reverse	same	b2891|b2890
b2893|b2892	3039479	reverse	ShorterEnd	b2893|b2892|b2891
b2893|b2892	3039533	reverse	ShorterEnd	b2893|b2892|b2891
b2893|b2892|b2891	3039479	reverse	same	b2893|b2892|b2891
b2894|b2893	3040087	reverse	ShorterEnd	b2894|b2893|b2892
b2894|b2893|b2892	3039768	reverse	same	b2894|b2893|b2892
b2894|b2893|b2892	3039776	reverse	same	b2894|b2893|b2892
b2894|b2893|b2892	3040088	reverse	same	b2894|b2893|b2892
b2895	3039822	forward	same	b2895
b2897|b2896	3041099	reverse	same	b2897|b2896
b2897|b2896	3041100	reverse	same	b2897|b2896
b2898	3041148	forward	same	b2898
b2898	3041281	forward	same	b2898
b2899	3043184	reverse	same	b2899
b2901	3043485	forward	same	b2901
b2901	3043638	forward	same	b2901
b2905|b2904	3050775	reverse	ShorterEnd	b2905|b2904|b2903
b2905|b2904|b2903	3050775	reverse	same	b2905|b2904|b2903
b2909|b2908|b2907|b2906	3055473	reverse	same	b2909|b2908|b2907|b2906
b2910|b2911|b2912	3055489	forward	novel	b2911;b2911|b2912;b2910
b2911|b2912	3055758	forward	same	b2911|b2912
b2911|b2912|b4446	3055973	forward	novel	b4446;b2911;b2911|b2912
b2913	3058455	reverse	same	b2913
b2913|b4665	3058455	reverse	novel	b2913
b2914	3059353	reverse	same	b2914
b2914|b2913	3059353	reverse	novel	b2914;b2913
b2916	3059721	forward	same	b2916
b2922	3068126	reverse	same	b2922
b2923|b2922|b2921	3068836	reverse	novel	b2923;b2921;b2922
b2924	3069871	reverse	same	b2924
b2924	3069892	reverse	same	b2924
b2924|b2923|b2922	3069871	reverse	novel	b2923;b2924;b2922
b2926|b2925	3072857	reverse	same	b2926|b2925
b2926|b2925|b2924	3072857	reverse	novel	b2927|b2926;b2927|b2926|b2925;b2926;b2926|b2925;b2924
b2927|b2926	3073823	reverse	same	b2927|b2926
b2927|b2926|b2925	3073724	reverse	same	b2927|b2926|b2925
b2927|b2926|b2925	3073823	reverse	same	b2927|b2926|b2925
b2929|b2928|b2927	3075229	reverse	novel	b2934|b2933|b4465|b2930|b2929|b2928;b2929|b2928;b2927|b2926;b2927|b2926|b2925
b2935	3081714	reverse	same	b2935
b2935|b2934	3081714	reverse	novel	b2934|b2933|b4465|b2930|b2929|b2928;b2935
b2936	3081846	forward	same	b2936
b2937	3083886	reverse	same	b2937
b2938|b2937	3085928	reverse	same	b2938|b2937
b2938|b2937	3085945	reverse	same	b2938|b2937
b2938|b2937	3085946	reverse	same	b2938|b2937
b2939	3086409	reverse	same	b2939
b2939|b2938|b2937	3086409	reverse	novel	b2938|b2937;b2937;b2939
b2942	3086568	forward	same	b2942
b2942	3086648	forward	same	b2942
b2943	3088254	forward	same	b2943
b2944	3089754	forward	same	b2944
b2945|b2946|b2947|b2948|b2949	3090324	forward	novel	b2945;b2946|b2947;b2948|b2949
b2946|b2947|b2948|b2949	3091068	forward	novel	b2946|b2947;b2948|b2949
b2947|b2948|b2949	3091496	forward	novel	b2946|b2947;b2948|b2949
b2947|b2948|b2949	3091786	forward	novel	b2946|b2947;b2948|b2949
b2948|b2949	3092899	forward	same	b2948|b2949
b2951|b2952|b2953|b2954|b2955	3095060	forward	same	b2951|b2952|b2953|b2954|b2955
b2952|b2953|b2954|b2955	3095662	forward	novel	b2954|b2955;b2951|b2952|b2953|b2954|b2955
b2957	3100751	reverse	same	b2957
b2958	3101800	reverse	same	b2958
b2959	3102389	reverse	novel	b2960|b2959
b2959|b2958	3102389	reverse	novel	b2960|b2959;b2958
b2960|b2959	3102886	reverse	same	b2960|b2959
b2960|b2959|b2958	3102886	reverse	novel	b2960|b2959;b2958
b2960|b2959|b2958|b2957	3102886	reverse	novel	b2957;b2960|b2959;b2958
b2961|b2962	3102990	forward	same	b2961|b2962
b2961|b2962|b2963	3102990	forward	same	b2961|b2962|b2963
b2962|b2963	3103991	forward	same	b2962|b2963
b2962|b2963|b2964	3103991	forward	same	b2962|b2963|b2964
b2966|b2967	3109523	forward	novel	b2967;b2966
b2977|b2976	3124519	reverse	novel	b2976|b2975;b2979|b4468|b4467|b2977|b2976|b2975
b2980	3128202	forward	same	b2980
b2982	3130186	forward	same	b2982
b2988	3138610	reverse	same	b2988
b2989	3138698	forward	same	b2989
b2989	3138699	forward	same	b2989
b2993|b2992|b2991|b2990	3141500	reverse	novel	b2997|b2996|b2995|b2994|b2993|b2992|b2991|b2990
b2994|b2993|b2992|b2991|b2990	3143003	reverse	novel	b2997|b2996|b2995|b2994|b2993|b2992|b2991|b2990
b2997|b2996	3146405	reverse	ShorterEnd	b2997|b2996|b2995|b2994|b2993|b2992|b2991|b2990
b2997|b2996|b2995	3146287	reverse	ShorterEnd	b2997|b2996|b2995|b2994|b2993|b2992|b2991|b2990
b2997|b2996|b2995	3146363	reverse	ShorterEnd	b2997|b2996|b2995|b2994|b2993|b2992|b2991|b2990
b2998|b2997|b2996|b2995	3146770	reverse	novel	b2997|b2996|b2995|b2994|b2993|b2992|b2991|b2990;b2998
b3000|b2999	3147768	reverse	same	b3000|b2999
b3001	3147861	forward	same	b3001
b3002	3149495	reverse	same	b3002
b3006|b3005	3152016	reverse	same	b3006|b3005
b3006|b3005	3152066	reverse	same	b3006|b3005
b3008	3152209	forward	same	b3008
b3008|b3009	3152209	forward	novel	b3008;b3009
b3009	3153528	forward	same	b3009
b3011|b3012	3155302	forward	same	b3011|b3012
b3017	3162917	reverse	same	b3017
b3018|b3017	3163566	reverse	novel	b3017;b3018
b3019	3166021	reverse	same	b3019
b3019|b3018	3166021	reverse	novel	b3019;b3018
b3022|b3021	3168562	reverse	same	b3022|b3021
b3022|b3021|b3020	3168562	reverse	novel	b3022|b3021;b3020
b3024|b3023	3169703	reverse	novel	b3023;b3024
b3025|b3026	3169800	forward	same	b3025|b3026
b3028|b3029	3172504	forward	novel	b3028;b3029
b3029	3173120	forward	same	b3029
b3030	3175645	reverse	novel	b3034|b3033|b3032|b3031|b3030
b3032|b3031|b3030	3176921	reverse	novel	b3034|b3033|b3032|b3031|b3030
b3032|b3031|b3030	3176965	reverse	novel	b3034|b3033|b3032|b3031|b3030
b3032|b3031|b3030	3177028	reverse	novel	b3034|b3033|b3032|b3031|b3030
b3033|b3032|b3031	3177515	reverse	novel	b3034|b3033|b3032|b3031|b3030
b3033|b3032|b3031	3177710	reverse	novel	b3034|b3033|b3032|b3031|b3030
b3033|b3032|b3031	3177805	reverse	novel	b3034|b3033|b3032|b3031|b3030
b3033|b3032|b3031|b3030	3177515	reverse	novel	b3034|b3033|b3032|b3031|b3030
b3034|b3033|b3032	3178077	reverse	ShorterEnd	b3034|b3033|b3032|b3031|b3030
b3034|b3033|b3032|b3031	3177991	reverse	ShorterEnd	b3034|b3033|b3032|b3031|b3030
b3035	3177865	forward	ShorterEnd	b3035|b3036|b3037|b3038
b3035	3178000	forward	BinomialEnd	b3035|b3036|b3037|b3038
b3035|b3036|b3037	3178000	forward	ShorterEnd	b3035|b3036|b3037|b3038
b3035|b3036|b3037	3178064	forward	ShorterEnd	b3035|b3036|b3037|b3038
b3035|b3036|b3037	3178073	forward	ShorterEnd	b3035|b3036|b3037|b3038
b3035|b3036|b3037|b3038	3178000	forward	same	b3035|b3036|b3037|b3038
b3035|b3036|b3037|b3038	3178073	forward	same	b3035|b3036|b3037|b3038
b3037|b3038	3179716	forward	novel	b3035|b3036|b3037|b3038
b3040	3182423	forward	same	b3040
b3040	3182451	forward	same	b3040
b3041	3184718	reverse	novel	.
b3042|b3043	3184812	forward	novel	b3043;b3042
b3052|b4611	3196780	reverse	novel	b3052;b4611
b3052|b4611|b4447	3196780	reverse	novel	b3052;b4447;b4611
b3054|b3053	3201032	reverse	same	b3054|b3053
b3055|b3056	3201041	forward	same	b3055|b3056
b3055|b3056	3201179	forward	same	b3055|b3056
b3056	3201863	forward	novel	b3055|b3056
b3057	3204183	reverse	same	b3057
b3057	3204220	reverse	same	b3057
b3058|b3057	3204636	reverse	novel	b3057;b3058
b3058|b3057	3204637	reverse	novel	b3057;b3058
b3059	3204654	forward	same	b3059
b3060	3206279	reverse	same	b3060
b3064	3210566	reverse	same	b3064
b3065	3210646	forward	same	b3065
b3065	3210718	forward	same	b3065
b3065|b3066	3210646	forward	ShorterEnd	b3065|b3066|b3067
b3065|b3066	3210718	forward	ShorterEnd	b3065|b3066|b3067
b3065|b3066|b3067	3210646	forward	same	b3065|b3066|b3067
b3065|b3066|b3067	3210718	forward	same	b3065|b3066|b3067
b3067	3212855	forward	same	b3067
b3070	3216537	reverse	same	b3070
b3070|b3068	3216537	reverse	novel	b3068;b3070
b3071	3216752	forward	same	b3071
b3076|b3077	3222574	forward	same	b3076|b3077
b3083|b3082	3234480	reverse	same	b3083|b3082
b3084	3235917	reverse	same	b3084
b3087	3237281	forward	same	b3087
b3089	3239862	forward	same	b3089
b3092|b3091|b3090	3244787	reverse	novel	b3092|b3091;b3090
b3094	3246623	forward	same	b3094
b3095|b3096	3247550	forward	same	b3095|b3096
[truncated: 1,072 more rows]
