# Supplementary material for: SMRT-Cappable-seq reveals complex operon variants in bacteria
Source: Nat Commun. 2018 Sep 10;9:3676. doi: 10.1038/s41467-018-05997-6 (PMC6131387; doi:10.1038/s41467-018-05997-6)
Supplement: Supplementary file 6 — Supplementary Data 3 [file 41467_2018_5997_MOESM6_ESM.xlsx]

## Sheet: Extended RegulonDB operon
RegulonDB operons extended by SMRT-Cappable-seq
genes in RegulonDB operon	genes covered by SMRT-Cappable-seq reads
b0885	b0886|b0885
b3255|b3256	b3255|b3256|b3257
b2316	b2316|b2315|b2314|b2313
b0118	b0118|b0119
b0762	b0762|b0763|b0764|b0765
b1478	b1479|b1478|b1477
b0474	b0473|b0474
b4712	b3499|b3500|b4712
b2697	b2697|b2696
b1415	b1414|b1415
b0506	b0506|b0507|b0508
b2624	b2624|b2625
b4053	b4052|b4053
b4084	b4085|b4084
b1982	b1981|b1982
b1640	b1640|b1639|b1638
b2957	b2960|b2959|b2958|b2957
b4055	b4055|b4056|b4057
b0469	b0469|b0470|b0471|b0472
b0064	b0064|b0065
b4550	b3293|b3292|b4550
b3359	b3360|b3359
b0273	b0273|b0272
b2923	b2924|b2923|b2922
b1876	b1876|b1877
b3796|b3797|b3798|b3799	b3795|b3796|b3797|b3798|b3799
b1704	b1703|b1704
b0388|b0389|b0390	b0387|b0388|b0389|b0390|b0391|b0392
b2714	b2714|b2713
b3433	b3433|b3432
b2064	b2066|b2065|b2064
b0674	b0674|b0673|b0672|b0670|b0668
b3741|b3740	b3742|b3741|b3740
b1977	b1976|b1977
b4139|b4138	b4139|b4138|b4137
b0928	b0929|b0928
b1866	b1866|b1865|b1864|b1863
b0206	b0205|b0206
b0216	b0215|b0216
b4663	b4434|b4663|b4537
b3057	b3058|b3057
b2512|b2511	b2513|b2512|b2511
b2595	b2595|b2596|b2597
b2617	b2616|b2617
b4113|b4112	b4114|b4113|b4112
b2480	b2479|b2480
b2182	b2183|b2182
b3534	b3535|b3534
b4249	b4249|b4248
b4251	b4251|b4250|b4252
b0774	b0774|b0773|b0772
b4409	b4409|b1625|b1626|b1627
b1163	b1163|b1162
b1162	b1163|b1162
b0435	b0435|b0436
b4189	b4189|b4188
b1060	b1061|b1060
b1987	b1988|b1987
b3716|b3717	b3715|b3716|b3717
b2143	b2141|b2142|b2143
b3918	b3917|b3918
b0175	b0172|b0173|b0174|b0175
b3338	b3338|b3337
b1741	b1740|b1741
b0155	b0155|b0156
b0882	b0881|b0882
b2592	b4609|b2592
b0437|b0438	b0436|b0437|b0438
b0881	b0881|b0882
b0910|b0911	b0910|b0911|b0912
b0911|b0912	b0910|b0911|b0912
b1625	b4409|b1625|b1626|b1627
b0103|b0102|b0101	b0103|b0102|b0101|b0100
b1993|b1992|b1991	b1993|b1992|b1991|b1990
b0080	b0077|b0078|b0079|b0080
b0240	b0239|b0240
b3357	b3357|b3358
b2664	b2662|b2663|b2664
b3556	b3556|b3557|b3558|b4614
b0623	b0622|b0623
b2696	b2696|b2695|b2694|b2693|b2692
b4408	b4408|b2792|b2791
b3252	b3252|b3251
b0598	b0598|b4512
b0487	b0485|b0486|b0487
b4137	b4137|b4136|b4135|b4134|b4654
b1191	b1192|b1191
b4438	b2081|b4438
b1418	b1418|b1419|b4429
b4236	b4235|b4236
b4208	b4207|b4208
b0733|b0734	b0733|b0734|b4515|b0735|b0736
b4515|b0735	b0733|b0734|b4515|b0735|b0736
b2752|b2751|b2750	b2752|b2751|b2750|b2749|b2748
b3607	b3611|b3610|b3609|b3608|b3607
b2414	b2414|b2415|b2416|b2417
b4214	b4214|b4215
b2413	b2413|b2414
b3934	b3934|b3933
b0632	b0632|b0631|b0630
b2010	b2010|b2009
b2478|b2477	b2478|b2477|b2476|b2475
b0031	b0030|b0031
b1206	b1209|b1208|b1207|b1206
b1961|b1960	b1963|b1962|b1961|b1960
b3472	b3471|b3472
b1919|b1918|b1917	b1920|b1919|b1918|b1917|b1916
b0447	b0447|b0448
b3287|b3288	b3287|b3288|b3289|b3290
b0161	b0160|b0161
b0840	b0841|b0840
b3639	b3639|b3640|b3641
b1794	b1794|b4676|b4675
b1956	b1958|b1957|b1956
b4042	b4042|b4043
b0160	b0160|b0161
b3149	b3147|b3148|b3149|b3150
b1570	b1570|b1571|b1572|b1573
b1574	b1571|b1572|b1573|b1574
b0799	b0799|b0800
b1061	b1062|b1061
b0226|b0225	b0226|b0225|b0224
b0055	b0055|b0056|b0057
b4052	b4052|b4053
b0215	b0215|b0216
b0470	b0469|b0470|b0471|b0472
b1185	b1186|b1185
b4136|b4135	b4137|b4136|b4135|b4134|b4654
b4049	b4049|b4050
b2140	b2140|b2139
b3640|b3641	b3639|b3640|b3641
b0173	b0172|b0173|b0174|b0175
b4410|b4411	b4147|b4410|b4411
b0293	b0294|b0293
b0294	b0294|b0293
b1018|b1019	b1016|b1017|b1018|b1019
b1016|b1017	b1016|b1017|b1018|b1019
b4147	b4147|b4410|b4411
b2267	b2267|b2266|b2265
b2266	b2267|b2266|b2265
b0938	b0938|b0939
b2945	b2944|b2945|b2946|b2947|b2948
b4155	b4155|b4156|b4157
b4114	b4114|b4113|b4112
b0156	b0155|b0156
b4707	b3833|b3834|b4707|b3835|b3836|b3838
b3006|b3005	b3007|b3006|b3005
b0954	b0955|b0954
b2323	b2323|b2322
b1288	b1288|b1287
b0443	b0441|b0442|b0443
b4293|b4292	b4293|b4292|b4291
b2610	b2610|b2609|b2608|b2607|b2606
b0455	b0455|b0456
b3915	b3915|b3916
b4313	b4313|b4314
b0805	b0805|b0804|b0803|b0802
b4207	b4207|b4208
b3347	b3347|b3346
b0684|b4637|b0683	b0685|b0684|b4637|b0683
b1892|b1891	b1892|b1891|b1890
b1937	b1937|b1935
b1334	b1334|b1333
b4699	b1342|b4699
b0048	b0046|b0047|b0048
b3058	b3058|b3057
b2315|b2314	b2316|b2315|b2314|b2313
b3924	b3925|b3924
b3844	b3843|b3844
b0172	b4414|b0169|b0170|b0171|b0172
b0239	b0238|b0239
b3953	b3951|b3952|b3953
b1902	b1902|b1903
b2214	b2215|b2214|b2213
b2748	b2748|b2747|b2746|b2745|b2744|b2743
b3017	b3018|b3017
b2042	b2042|b2041|b2040
b2943	b2943|b2944
b1236	b1234|b1235|b1236
b2090	b2094|b2093|b2092|b2091|b2090
b2808	b2808|b2807|b2806
b2479	b2479|b2480
b1761	b1759|b1761
b0987	b0987|b0986
b1033	b1033|b1034|b1035|b1036
b4064	b4064|b4065
b2036|b2035	b2036|b2035|b2034
b4441	b4441|b2556|b2555|b2554
b3870|b3869|b3868	b3870|b3869|b3868|b4686
b0212	b0214|b0212
b2240|b2239	b2240|b2239|b2237
b2556	b4441|b2556|b2555|b2554
b2554|b2553	b2555|b2554|b2553
b2864	b2865|b2864
b4163|b4164|b4165	b4162|b4163|b4164|b4165
b0200	b0200|b0201
b3648	b3648|b3649|b3650|b3651
b2029	b2029|b2028
b3500	b3499|b3500|b4712
b0755	b0756|b0755
b3779	b3780|b3779
b0238	b0238|b0239
b3181	b3181|b3179|b3178
b3406	b3406|b3407
b4142|b4143	b4142|b4143|b4144
b1064	b1064|b1063
b2688	b2690|b2689|b2688|b2687
b3699	b3699|b3698
b2537	b2537|b4706
b2496	b2498|b2497|b2496
b1619	b1619|b1618
b3867	b3866|b3867
b1132|b1131	b1133|b1132|b1131
b4532|b1438	b4532|b1438|b1439
b1508|b1507	b1508|b1507|b1506
b2514	b2516|b2515|b2514
b3395|b3394|b3393|b3392	b3395|b3394|b3393|b3392|b3391
b3391	b3395|b3394|b3393|b3392|b3391
b4428	b1420|b4428
b4415	b4700|b4415
b4372|b4373|b4374	b4372|b4373|b4374|b4375
b1842	b1842|b1843|b1844
b0125	b0125|b0127|b0128|b0129
b0650	b0651|b0650
b1379	b1380|b1379
b3932|b3931	b3932|b3931|b3930|b3929
b0966	b0967|b0966
b0473	b0473|b0474
b3618	b3618|b3617|b3616
b4000	b3996|b3997|b3998|b3999|b4000
b0440	b0439|b0440
b4327	b4328|b4327
b3190|b3189	b3193|b3192|b3191|b3190|b3189
b4519	b1159|b4519
b0077|b0078	b0077|b0078|b0079|b0080
b2237	b2240|b2239|b2237
b0552	b0553|b0552
b0656	b0656|b0655|b0654|b0653
b1331	b1331|b1332
b2030	b2032|b2031|b2030|b4540
b3557	b3556|b3557|b3558|b4614
b3558	b3556|b3557|b3558|b4614
b0016	b0014|b0015|b0016
b2394	b2393|b2394
b0255|b0256|b0257	b0255|b0256|b0257|b4690
b4271	b4270|b4271|b4272|b4273|b4274
b0537	b0539|b0537
b0281	b0281|b0280
b2349	b2349|b2350|b2351
b0382	b0382|b0383
b2531|b2530|b2529|b2528	b2532|b2531|b2530|b2529|b2528
b2747|b2746	b2748|b2747|b2746|b2745|b2744|b2743
b0174	b0172|b0173|b0174|b0175
b4434	b4434|b4663|b4537
b3942	b3942|b3943
b3617|b3616	b3618|b3617|b3616
b3909	b3908|b3909
b2842	b2843|b2842
b2843	b2843|b2842
b0046|b0047	b0046|b0047|b0048
b1192	b1192|b1191
b1380	b1380|b1379
b1990	b1993|b1992|b1991|b1990
b0925	b0925|b0926|b0927
b2569|b2568	b2569|b2568|b2567
b4270	b4270|b4271|b4272|b4273|b4274
b4043|b4044	b4043|b4044|b4045
b4357	b4357|b4356
b4356	b4357|b4356
b2828|b2827	b2828|b2827|b2826
b2411|b4546	b2412|b2411|b4546
b1209|b1208|b1207	b1209|b1208|b1207|b1206
b1116|b1117|b1118	b1116|b1117|b1118|b1119
b0222	b0222|b0223
b3147	b3147|b3148|b3149|b3150
b1054	b1054|b1053|b1052|b1051
b1855	b1856|b1855
b2687	b2690|b2689|b2688|b2687
b4024	b4024|b4023
b2156	b2157|b2156
b0749	b0740|b0741|b0742|b0743|b0744|b0745|b0746|b0747|b0748|b0749
b0743|b0744|b0745	b0740|b0741|b0742|b0743|b0744|b0745|b0746|b0747|b0748|b0749
b0748	b0740|b0741|b0742|b0743|b0744|b0745|b0746|b0747|b0748|b0749
b0459	b0460|b0459
b1479	b1479|b1478|b1477
b2463	b2463|b2462|b2461
b1620	b1620|b1619
b1613	b1613|b1614
b1817|b1818|b1819	b1817|b1818|b1819|b1820
b1159	b1159|b4519
b3028	b3028|b3029
b1053	b1054|b1053|b1052|b1051
b3930|b3929	b3932|b3931|b3930|b3929
b1856	b1857|b1856
b3008	b3008|b3009
b3938	b3938|b3937
b0199|b0198|b0197	b0199|b0198|b0197|b0196
b1826	b1826|b1825
b0661	b0661|b0660|b0659|b0658
b3195|b3194|b3193|b3192|b3191	b3195|b3194|b3193|b3192|b3191|b3190
b1639	b1640|b1639|b1638
b2813	b2813|b2812
b2701	b2701|b2700|b2699
b1133	b1135|b1134|b1133|b1132
b3706	b3703|b3704|b4557|b3705|b3706
b0763|b0764|b0765	b0762|b0763|b0764|b0765
b0009	b0008|b0009
b1420	b1420|b4428
b1329	b1328|b1329
b3022|b3021	b3022|b3021|b3020
b3251|b3250|b3249	b3251|b3250|b3249|b3248
b2113	b2113|b2112
b2924	b2924|b2923|b2922
b1778	b1778|b1777
b1832	b1832|b1831|b1830
b1971|b1972	b1970|b1971|b1972|b1973
b1051	b1054|b1053|b1052|b1051
b1976	b1976|b1977
b3161	b3162|b3161
b3068	b3070|b3068
b1069	b1066|b1067|b1068|b1069
b2427	b2427|b2426
b2733	b2733|b2734
b1988	b1988|b1987
b1740	b1740|b1741
b2615	b2615|b2616
b2518	b2518|b2517|b2516
b1649|b1650|b1651	b1649|b1650|b1651|b1652
b2159	b2159|b2160
b0578	b0579|b0578
b1186	b1186|b1185
b1791	b1791|b1792
b1708	b1710|b1709|b1708
b2742|b2741	b2743|b2742|b2741
b3163	b3163|b4685
b0553	b0553|b0552
b1865|b1864|b1863	b1866|b1865|b1864|b1863
b3996|b3997|b3998	b3996|b3997|b3998|b3999|b4000
b1759	b1759|b1761
b2393	b2393|b2394
b0957	b0958|b0957
b2215	b2215|b2214|b2213
b0929	b0929|b0928
b1319	b1318|b4524|b1319
b1424	b1424|b1426|b1427
b4162	b4162|b4163|b4164|b4165
b1445	b1445|b1446
b4376	b4376|b4568|b4377|b4378
b1399|b1400	b1398|b1399|b1400
b1812|b1813	b1812|b1813|b1814
b0622	b0622|b0623
b3019	b3020|b3019
b2854	b2853|b2854
b0457	b0458|b0457
b1815	b1814|b1815
b1285	b1285|b4596
b4260	b4260|b4259
b2523	b2525|b2524|b2523|b2522
b3916	b3915|b3916
b1723	b1723|b1724|b1725
b3951|b3952	b3951|b3952|b3953
b1278	b1278|b1279|b1280
b1328	b1328|b1329
b1912	b1914|b1913|b1912|b1911|b1910
b4134	b4137|b4136|b4135|b4134|b4654
b2967	b2966|b2967
b1130|b1129	b1130|b1129|b1128
b2014	b4678|b2014
b3821	b3821|b3822
b3018	b3019|b3018
b4235	b4235|b4236
b2700	b2700|b2699|b2698
b3863	b3863|b3864
b1126|b1125|b1124|b1123	b1126|b1125|b1124|b1123|b1122
b1838	b1841|b1840|b1839|b4433|b1838
b2734	b2733|b2734
b3363	b3363|b3362|b3361
b0525|b0524	b0525|b0524|b0523|b0522
b0441	b0441|b0442|b0443
b1703	b1703|b1704
b4375	b4372|b4373|b4374|b4375
b3355	b3352|b3353|b3354|b3355
b0242|b0243	b0242|b0243|b0244
b2189	b2187|b2188|b2189
b4111	b4111|b4703
b1831|b1830	b1832|b1831|b1830
b0194	b0196|b0195|b0194
b4050	b4049|b4050
b2585	b2585|b2586
b2166|b2165	b2166|b2165|b2164
b2164	b2166|b2165|b2164
b2415|b2416|b2417	b2414|b2415|b2416|b2417
b4177	b4177|b4178|b4179
b2476	b2478|b2477|b2476|b2475
b0523|b0522	b0525|b0524|b0523|b0522
b2499|b2500	b2499|b2500|b2501
b1232	b1233|b1232|b1231|b1230|b4425|b1229
b1854	b1853|b1854
b1062	b1062|b1061
b0171	b4414|b0169|b0170|b0171|b0172
b4246|b4245|b4244	b4246|b4245|b4244|b4243
b4211	b4211|b4210
b0405	b0405|b0406|b0407
b2765	b2765|b2766|b2767
b2794	b2794|b2795
b2597	b2595|b2596|b2597
b3819	b3820|b3819|b3818|b3817
b0305	b0305|b0306
b2105	b2105|b2104|b2103
b0196|b0195	b0198|b0197|b0196|b0195
b4420	b1214|b1215|b4420
b3859|b3860	b3858|b3859|b3860
b2699|b2698	b2700|b2699|b2698
b2616	b2616|b2617
b3822	b3822|b3823
b2783|b2782|b2781	b2784|b2783|b2782|b2781
b2784|b2783|b2782	b2784|b2783|b2782|b2781
b1564|b1563|b1562	b1564|b1563|b1562|b1561
b1561	b1564|b1563|b1562|b1561
b0542|b0543	b0540|b0541|b0542|b0543
b3052	b3052|b4611|b4447
b3901	b3903|b3902|b3901
b3780	b3780|b3779
b3782|b3783	b3781|b3782|b3783|b3784
b3823	b3822|b3823
b4243	b4246|b4245|b4244|b4243
b0651	b0651|b0650
b0030	b0027|b0028|b0029|b0030
b1066	b1066|b1067|b1068|b1069
b1427	b1424|b1426|b1427
b2785	b2785|b2784|b2783|b2782
b3179|b3178	b3179|b3178|b3177
b0967	b0967|b0966
b3499	b3499|b3500|b4712
b2806	b2808|b2807|b2806
b2517	b2518|b2517|b2516
b2594|b2593	b2594|b2593|b4609
b1135|b1134	b1135|b1134|b1133|b1132
b3832	b3831|b3832|b3833|b3834|b4707
b0611	b0611|b0610
b1286	b1287|b1286
b0214	b0214|b0212
b0610	b0611|b0610
b2516	b2518|b2517|b2516
b1128	b1130|b1129|b1128
b2914	b2914|b2913
b4090	b4090|b4487
b3231|b3230	b3231|b3230|b3229
b3703|b3704	b3703|b3704|b4557|b3705|b3706
b3461	b3463|b3462|b3461
b2830|b2829	b2830|b2829|b2828
b3298|b3297|b3296|b3295|b3294	b3298|b3297|b3296|b3295|b3294|b3293|b3292
b2609|b2608|b2607|b2606	b2610|b2609|b2608|b2607|b2606
b0023	b0023|b0022
b3995	b3995|b3994|b3993|b3992|b4407
b0176	b0174|b0175|b0176
b4161	b4161|b4160
b3289	b3287|b3288|b3289|b3290
b3465|b3466	b3465|b3466|b3468
b2946|b2947	b2944|b2945|b2946|b2947|b2948
b1835	b1835|b1836
b1581|b1580	b1581|b1580|b4534
b1234|b1235	b1234|b1235|b1236
b1608|b1609	b1608|b1609|b1610
b2183	b2183|b2182
b4425	b1233|b1232|b1231|b1230|b4425|b1229
b1861|b1860	b4677|b1861|b1860
b4417	b0847|b4417
b4430	b1685|b4430
b4609	b2594|b2593|b4609
b4510	b0556|b4510
b1525	b1525|b1524|b1523
b2009	b2009|b2008|b2007
b3917	b3917|b3918
b1814	b1812|b1813|b1814
b2796|b2797	b2796|b2797|b2798
b1916	b1920|b1919|b1918|b1917|b1916
b4433	b1841|b1840|b1839|b4433|b1838
b3981|b3982	b3976|b3977|b3978|b3979|b3980|b3981|b3982|b3983
b3175|b3174	b3176|b3175|b3174
b0687|b0688	b0687|b0688|b0689
b2913	b2914|b2913
b4389|b4390	b4388|b4389|b4390
b4388|b4389	b4388|b4389|b4390
b0907|b0908	b0907|b0908|b0909
b0971	b0971|b0970
b0145|b0144	b0145|b0144|b0143
b0146|b0145	b0147|b0146|b0145
b1981	b1981|b1982
b4437	b4437|b2074
b4446	b2911|b2912|b4446
b4447	b3052|b4611|b4447
b4611	b3052|b4611|b4447
b4392	b4392|b4393
b3349	b4551|b3349
b4473	b4473|b3284|b3283|b3282
b3284	b3284|b3283|b3282|b3281|b3280
b2620	b2620|b2621
b3908	b3908|b3909
b1646	b1647|b1646
b4429	b1418|b1419|b4429
b1059|b1058	b1059|b1058|b1057
b2938|b2937	b2939|b2938|b2937
b3864	b3863|b3864
b1766	b1766|b1767
b4418	b4418|b1088|b1089
b4691	b3992|b4407|b3991|b3990|b4691
b2522	b2525|b2524|b2523|b2522
b3229|b3228	b3230|b3229|b3228
b2621	b2620|b2621
b2911|b2912	b2911|b2912|b4446
b2669	b2671|b2669
b0958	b0958|b0957
b1434	b1434|b1435
b2793	b2793|b4408
b4252	b4251|b4250|b4252
b0008	b0008|b0009
b2834	b2833|b2834
b0627	b0625|b0626|b0627
b2812	b2813|b2812
b0494|b0493	b0494|b0493|b0492
b2353	b2350|b2351|b2352|b2353
b4414|b0169|b0170	b4414|b0169|b0170|b0171|b0172
b0406|b0407	b0406|b0407|b0408
b2104|b2103	b2104|b2103|b2102|b2101
b0147	b0147|b0146|b0145
b3976|b3977|b3978|b3979|b3980	b3976|b3977|b3978|b3979|b3980|b3981|b3982|b3983
b0244	b0242|b0243|b0244
b0436	b0436|b0437|b0438
b0188	b0187|b0188
b4618	b4617|b4618
b2935	b2935|b2934
b0740|b0741|b0742	b0740|b0741|b0742|b0743|b0744|b0745|b0746|b0747|b0748|b0749
b4566|b4307	b4566|b4307|b4306|b4656
b3919	b3920|b3919
b3290	b3287|b3288|b3289|b3290
b1363	b1363|b1364|b1365|b1366
b2960|b2959	b2960|b2959|b2958|b2957
b2532	b2532|b2531|b2530|b2529|b2528
b4393	b4392|b4393
b2745	b2748|b2747|b2746|b2745|b2744|b2743
b3781	b3781|b3782|b3783|b3784
b1807|b1806	b1807|b1806|b1805
b1610	b1608|b1609|b1610
b0969	b0970|b0969
b1231|b1230|b1229	b1233|b1232|b1231|b1230|b4425|b1229
b3843	b3843|b3844
b3833|b3834|b3835	b3833|b3834|b4707|b3835|b3836|b3838
b2426	b2427|b2426
b2066|b2065	b2066|b2065|b2064
b3831	b3831|b3832|b3833|b3834|b4707
b2028	b2029|b2028
b1618	b1619|b1618
b2744|b2743	b2748|b2747|b2746|b2745|b2744|b2743
b2498|b2497	b2498|b2497|b2496
b1333	b1334|b1333
b3813	b3812|b3813
b1914|b1913	b1914|b1913|b1912|b1911|b1910
b3092|b3091	b3092|b3091|b3090
b1665|b1666	b1665|b1666|b1667
b0746|b0747	b0740|b0741|b0742|b0743|b0744|b0745|b0746|b0747|b0748|b0749
b3615	b3617|b3616|b3615
b2034|b2033|b2032	b2034|b2033|b2032|b2031
b4540	b2032|b2031|b2030|b4540
b3654	b3654|b3655
b0006	b0007|b0006
b0007	b0007|b0006
b0045	b0043|b0044|b0045
b0005	b0003|b0004|b0005
b0065	b0064|b0065
b0056|b0057	b0055|b0056|b0057
b0119	b0118|b0119
b0127|b0128	b0125|b0127|b0128|b0129
b0129	b0125|b0127|b0128|b0129
b0193	b0194|b0193
b0163	b0166|b0165|b0164|b0163
b0164	b0166|b0165|b0164|b0163
b0187	b0187|b0188
b0223	b0222|b0223
b0224	b0226|b0225|b0224
b0272	b0273|b0272
b0280	b0281|b0280
b0282	b0283|b0282
b0322	b0321|b0322|b0323
b0391	b0387|b0388|b0389|b0390|b0391|b0392
b0387	b0387|b0388|b0389|b0390|b0391|b0392
b0410	b0409|b0410
b0456	b0455|b0456
b0471|b0472	b0469|b0470|b0471|b0472
b0468	b0468|b0469|b0470
b0485|b0486	b0485|b0486|b0487
b0442	b0441|b0442|b0443
b0503	b0503|b0502
b0492	b0494|b0493|b0492
b0539	b0539|b0537
b4508	b4508|b0540|b0541
b0567	b0568|b0567
b4512	b0598|b4512
b0579	b0579|b0578
b0577	b0578|b0577
b0601	b0602|b0601
b0602	b0602|b0601
b0608	b0608|b0609
b0631|b0630	b0632|b0631|b0630
b0625|b0626	b0625|b0626|b0627
b0685	b0685|b0684|b4637|b0683
b0686	b0686|b0685|b0684
b0689	b0687|b0688|b0689
b0736|b0737|b0738|b0739	b0736|b0737|b0738|b0739|b0740
b0773	b0774|b0773|b0772
b0772	b0774|b0773|b0772
b0800	b0800|b0801
b0801	b0800|b0801
b0803	b0805|b0804|b0803|b0802
b0802	b0805|b0804|b0803|b0802
b0804	b0805|b0804|b0803|b0802
b0841	b0841|b0840
b0843	b0845|b0844|b0843
b0845|b0844	b0845|b0844|b0843
b0847	b0847|b4417
b0865	b0865|b0864|b0863|b0862
b0868	b0870|b0869|b0868
b0909	b0907|b0908|b0909
b0905	b0905|b0904
b0917|b0918	b0917|b0918|b0919
b0919	b0917|b0918|b0919
b0926|b0927	b0925|b0926|b0927
b0955	b0955|b0954
b0970	b0971|b0970
b1034|b1035	b1033|b1034|b1035|b1036
b1036	b1033|b1034|b1035|b1036
b1063	b1064|b1063
b1094|b1095	b1094|b1095|b1096|b1097
b1092|b1093|b1094	b1092|b1093|b1094|b1095
b1088|b1089	b1088|b1089|b1090|b1091|b1092
b1067	b1066|b1067|b1068|b1069
b1050	b1049|b1050
b1068	b1066|b1067|b1068|b1069
b1177	b1177|b1179|b1180
b1179	b1177|b1179|b1180
b1180	b1177|b1179|b1180
b1181	b1179|b1180|b1181
b1233	b1233|b1232|b1231|b1230|b4425|b1229
b1253	b1255|b1254|b1253
b1255|b1254	b1255|b1254|b1253
b1287	b1287|b1286
b1325	b1323|b1325
b1342	b1342|b4699
b1419	b1418|b1419|b4429
b1414	b1414|b1415
b1426	b1424|b1426|b1427
b1431	b1431|b1432
b1432	b1431|b1432
b1435	b1434|b1435
b1439	b4532|b1438|b1439
b1446	b1445|b1446
b1477	b1479|b1478|b1477
b1491	b1491|b1490
b1509	b1509|b1508
b1571|b1572|b1573	b1570|b1571|b1572|b1573
b1539	b1539|b1540
b1540	b1539|b1540
b1541	b1540|b1541
b1614	b1613|b1614
b1604	b1604|b1605|b1606
b1605|b1606	b1604|b1605|b1606
b1647	b1647|b1646
b1667	b1665|b1666|b1667
b1694|b1695	b1693|b1694|b1695
b1707	b1708|b1707
b1724	b1723|b1724|b1725
b1770	b1771|b1770
b1777	b1778|b1777
b1787	b1787|b1789
b1789	b1787|b1789
b1792	b1791|b1792
b1847	b1848|b1847
b1848	b1848|b1847
b1853	b1853|b1854
b1825	b1825|b1824|b1823
b1836	b1835|b1836
b1908	b1911|b1910|b1909|b1908
b1867|b1868	b1867|b1868|b1869|b1870|b1871
b4537	b4434|b4663|b4537
b1869|b1870|b1871	b1867|b1868|b1869|b1870|b1871
b1877	b1876|b1877
b1929|b1930	b1929|b1930|b1931|b1932
b1958	b1958|b1957|b1956
b1931	b1929|b1930|b1931|b1932
b1932	b1929|b1930|b1931|b1932
b1935	b1937|b1935
b1963|b1962	b1963|b1962|b1961|b1960
b1970	b1970|b1971|b1972|b1973
b2008	b2009|b2008|b2007
b2007	b2009|b2008|b2007
b2015	b2017|b4539|b2016|b2015
b2016	b2017|b4539|b2016|b2015
b2017|b4539	b2017|b4539|b2016|b2015
b2080	b2079|b2080
b2081	b2081|b4438
b2085|b2083	b2085|b2084|b2083
b2101	b2104|b2103|b2102|b2101
b2102	b2104|b2103|b2102|b2101
b2112	b2113|b2112
b2124	b2126|b2125|b2124
b2126|b2125	b2126|b2125|b2124
b2157	b2157|b2156
b2160	b2159|b2160
b2171	b2171|b2172
b2172	b2171|b2172
b2187|b2188	b2187|b2188|b2189
b2292	b2294|b2293|b2292
b2294|b2293	b2294|b2293|b2292
b2295	b2295|b2294|b2293
b2299	b2301|b2300|b2299
b2300	b2301|b2300|b2299
b2301	b2301|b2300|b2299
b2302	b2302|b2303
b2322	b2323|b2322
b2350|b2351|b2352	b2350|b2351|b2352|b2353
b2409	b4546|b2409
b2432|b2431	b2434|b2433|b2432|b2431
b2510	b2512|b2511|b2510
b2513	b2513|b2512|b2511
b2555	b4441|b2556|b2555|b2554
b2561	b2561|b2562
b2562	b2561|b2562
b2586	b2585|b2586
b4461	b2611|b4461
b2625	b2624|b2625
b2671	b2671|b2669
b2682|b2683	b2682|b2683|b2684|b2685
b2749	b2749|b2748|b2747|b2746|b2745|b2744
b2736|b2737	b2736|b2737|b2738|b2739
b2738|b2739	b2736|b2737|b2738|b2739
b2770|b2769	b2771|b2770|b2769
b2771	b2771|b2770|b2769
b2807	b2808|b2807|b2806
b2798	b2796|b2797|b2798
b2795	b2795|b2796
b2832	b2832|b2833
b2833	b2832|b2833
b2850	b2850|b2851|b2852|b2853
b2851	b2850|b2851|b2852|b2853
b2852	b2850|b2851|b2852|b2853
b2853	b2850|b2851|b2852|b2853
b2862	b2862|b2861
b2865	b2865|b2864
b2870	b2870|b2871
b2871	b2870|b2871
b2921	b2923|b2922|b2921
b2922	b2924|b2923|b2922
b2944	b2944|b2945|b2946|b2947|b2948
b2958	b2960|b2959|b2958|b2957
b3009	b3008|b3009
b2998	b2998|b2997|b2996|b2995
b3043	b3042|b3043
b3029	b3028|b3029
b3020	b3022|b3021|b3020
b3023	b3023|b3022|b3021
b3024	b3024|b3023
b3090	b3092|b3091|b3090
b3154	b3157|b3156|b3154
b3157|b3156	b3157|b3156|b3154
b3158|b3159	b3158|b3159|b3160
b3160	b3158|b3159|b3160
b3233	b3233|b3234
b3253	b3253|b4697
b3293|b3292	b3298|b3297|b3296|b3295|b3294|b3293|b3292
b3257|b3258|b3259	b3257|b3258|b3259|b3260
b3346|b3345|b3344|b3343	b3346|b3345|b3344|b3343|b3342|b3341
b3352|b3353|b3354	b3352|b3353|b3354|b3355
b3358	b3357|b3358
b3407	b3406|b3407
b3468	b3465|b3466|b3468
b3471	b3471|b3472
b3439	b3440|b3439
b3440	b3440|b3439
b3521	b3521|b3522
b3522	b3521|b3522
b3535	b3535|b3534
b3555	b3555|b3556|b3557
b3574	b3574|b3573
b3584	b3584|b4648
b3592	b3592|b3591
b3596	b3595|b3596|b4650
b3595	b3595|b3596|b4650
b3611|b3610|b3609|b3608	b3611|b3610|b3609|b3608|b3607
b3655	b3654|b3655
b3697	b3698|b3697
b3698	b3699|b3698
b3715	b3715|b3716|b3717
b3795	b3795|b3796|b3797|b3798|b3799
b3818|b3817	b3820|b3819|b3818|b3817
b3820	b3820|b3819|b3818|b3817
b3858	b3858|b3859|b3860
b3866	b3866|b3867
b3872|b3873	b3872|b3873|b3874
b3874	b3872|b3873|b3874
b3879	b3881|b3880|b3879
b3920	b3920|b3919
b3937	b3938|b3937
b3943	b3942|b3943
b3999	b3996|b3997|b3998|b3999|b4000
b4001	b3997|b3998|b3999|b4000|b4001
b4023	b4024|b4023
b4045	b4043|b4044|b4045
b4056|b4057	b4055|b4056|b4057
b4065	b4064|b4065
b4487	b4090|b4487
b4144	b4142|b4143|b4144
b4156	b4155|b4156|b4157
b4157|b4158	b4156|b4157|b4158
b4176	b4175|b4176
b4188	b4189|b4188
b4248	b4249|b4248
b4274	b4270|b4271|b4272|b4273|b4274
b4279|b4280	b4279|b4280|b4655
b4306	b4566|b4307|b4306|b4656
b4333	b4335|b4334|b4715|b4333
b4335|b4334	b4335|b4334|b4715|b4333
b4353|b4352	b4354|b4353|b4352
b4354	b4354|b4353|b4352
b4380	b4380|b4379
b4364	b4364|b4363|b4362
b4377|b4378	b4376|b4568|b4377|b4378
b4379	b4380|b4379
b0258	b0257|b4690|b0258
b0392	b0387|b0388|b0389|b0390|b0391|b0392
b0458	b0458|b0457
b0502	b0503|b0502
b1044	b1044|b1045
b4518	b1005|b4518
b1295	b1295|b1294|b1293
b1332	b1331|b1332
b1365|b1366	b1363|b1364|b1365|b1366
b1524|b1523	b1525|b1524|b1523
b1506	b1508|b1507|b1506
b1595	b1595|b1594
b4534	b1581|b1580|b4534
b1725	b1723|b1724|b1725
b1808	b1808|b1807|b1806
b1809	b1809|b1810
b1810	b1810|b1812
b1841|b1840|b1839	b1841|b1840|b1839|b4433|b1838
b1843|b1844	b1842|b1843|b1844
b1820	b1817|b1818|b1819|b1820
b1824|b1823	b1825|b1824|b1823
b1957	b1958|b1957|b1956
b2139	b2140|b2139
b2141|b2142	b2141|b2142|b2143
b2434|b2433	b2434|b2433|b2432|b2431
b2473	b2475|b2474|b2473
b2475|b2474	b2475|b2474|b2473
b2543	b2542|b2543
b2611	b2611|b4461
b2690|b2689	b2690|b2689|b2688|b2687
b2966	b2966|b2967
b2939	b2939|b2938|b2937
b2948|b2949	b2945|b2946|b2947|b2948|b2949
b3042	b3042|b3043
b3095|b3096	b3095|b3096|b3097|b3098
b3070	b3070|b3068
b3142	b3142|b3143
b3148	b3147|b3148|b3149|b3150
b3150	b3147|b3148|b3149|b3150
b3151	b3152|b3151
b3152	b3152|b3151
b3283|b3282|b3281|b3280	b3284|b3283|b3282|b3281|b3280
b3400|b3401	b3399|b3400|b3401
b3399|b3400	b3399|b3400|b3401
b3573	b3574|b3573
b4553	b4553|b3560
b4210	b4211|b4210
b4215	b4214|b4215
b4568	b4376|b4568|b4377|b4378
b3427	b3428|b3427
b2910	b2910|b2911|b2912
b3232	b3232|b3231|b3230
b1973	b1970|b1971|b1972|b1973
b2412	b2412|b2411|b4546
b3469	b3468|b3469
b1857	b1857|b1856
