# Supplementary material for: SMRT-Cappable-seq reveals complex operon variants in bacteria
Source: Nat Commun. 2018 Sep 10;9:3676. doi: 10.1038/s41467-018-05997-6 (PMC6131387; doi:10.1038/s41467-018-05997-6)
Supplement: Supplementary file 7 — Supplementary Data 4 [file 41467_2018_5997_MOESM7_ESM.xlsx]

## Sheet: Transcriptional Context
Transcriptional Context
gene ID	TC in M9	TC in Rich
b3820	2	1
b3821	1	2
b3354	1	2
b3823	1	1
b3825	1	1
b3826	1	1
b3829	1	1
b2511	2	1
b2510	1	1
b2517	1	2
b3822	1	2
b3358	1	1
b3359	2	2
b2237	1	1
b3355	1	1
b3352	1	2
b0041	1	1
b3353	1	2
b1770	1	1
b3357	2	2
b3734	3	2
b3736	3	4
b3737	3	4
b3730	1	1
b2607	3	3
b2606	3	3
b2604	1	1
b3738	2	3
b3739	1	1
b2601	1	1
b2600	1	1
b2175	1	1
b2174	1	2
b2171	1	2
b2173	1	1
b3455	1	1
b2997	2	2
b2996	2	2
b2995	2	1
b2994	1	1
b3918	1	1
b3457	2	1
b2991	2	1
b2990	2	1
b3915	1	1
b3916	1	2
b3910	1	1
b3911	1	1
b3912	1	1
b0046	1	1
b3187	1	1
b1097	2	2
b1096	3	2
b1095	3	2
b1094	6	5
b1093	2	2
b1092	3	3
b1091	3	2
b1090	3	1
b1099	1	1
b1098	2	3
b3186	2	2
b2777	1	1
b2779	2	2
b1272	1	1
b2394	1	1
b1270	1	1
b2141	1	1
b2231	1	1
b1275	1	1
b1274	1	1
b1271	1	1
b1279	2	2
b1913	2	2
b4353	1	1
b4352	1	1
b4351	1	1
b4350	1	1
b4354	1	1
b2142	1	1
b1049	1	1
b1179	1	1
b1875	1	1
b1874	2	1
b1876	1	2
b1871	3	3
b1870	3	3
b1658	1	1
b4137	2	3
b4136	2	1
b4135	1	1
b4134	1	1
b2299	2	1
b2349	1	1
b4139	1	3
b4138	2	3
b1479	2	2
b1478	1	1
b3056	2	2
b1473	1	1
b1276	1	1
b3735	3	4
b2346	1	1
b0674	1	2
b0675	2	3
b0676	3	3
b0677	2	2
b0670	1	1
b0672	1	1
b0673	1	1
b0678	1	1
b1594	1	1
b2609	3	3
b0298	1	1
b3733	1	1
b4001	1	2
b4000	6	6
b4007	2	2
b0054	2	1
b0055	1	1
b4008	1	1
b0052	1	1
b0053	3	2
b2294	3	1
b0028	1	1
b2603	1	1
b2935	1	2
b0907	2	1
b0904	2	3
b0905	2	2
b2352	1	1
b0908	1	1
b0780	1	1
b1718	5	5
b2297	1	2
b1278	1	1
b2290	1	1
b2340	1	1
b2939	1	1
b3038	2	2
b3037	3	3
b3036	2	2
b3035	3	3
b3034	2	1
b3033	3	3
b3032	4	4
b3031	3	4
b3030	2	3
b2993	2	1
b2291	2	1
b3919	1	1
b0686	1	1
b1431	1	1
b2585	2	2
b2292	1	2
b2586	1	1
b0104	1	1
b2587	1	1
b2157	1	1
b0610	1	1
b0611	2	1
b2293	2	1
b3105	1	1
b3363	1	2
b3362	2	1
b3360	2	1
b3367	1	1
b3364	1	1
b3095	1	2
b3368	2	1
b3693	1	1
b3697	2	1
b3699	1	2
b3698	1	1
b2692	2	1
b2188	1	2
b2189	1	1
b0845	1	1
b2182	1	1
b2183	1	1
b2184	1	1
b2185	1	1
b2186	1	1
b2187	2	2
b3741	2	2
b3740	1	2
b3742	1	1
b3745	1	1
b3744	1	1
b3747	1	1
b3746	1	1
b3749	1	1
b3748	1	1
b2344	1	1
b2614	1	1
b2615	1	1
b3218	1	1
b2167	1	1
b2160	1	1
b2168	1	1
b2169	1	1
b3969	2	2
b3968	2	3
b2982	1	1
b3960	2	1
b3963	1	1
b3962	1	1
b3965	1	1
b3964	2	2
b3967	1	2
b3966	1	1
b0405	1	1
b2507	2	2
b2500	3	4
b2501	2	3
b2104	3	1
b2508	1	1
b2509	1	1
b1084	1	1
b1086	1	1
b1088	3	2
b1089	4	2
b4410	1	1
b4411	1	1
b0772	2	2
b2762	1	1
b2764	1	1
b2765	1	1
b4414	3	3
b1329	1	1
b4345	1	1
b4346	1	1
b4342	1	1
b1266	1	1
b4348	1	1
b4349	2	1
b0032	1	2
b0033	1	1
b0202	3	1
b1036	3	2
b1866	1	2
b1867	1	1
b1864	1	3
b1863	1	2
b1860	2	2
b1861	1	1
b0842	1	1
b1649	1	1
b0847	1	1
b1868	1	1
b1869	2	2
b4124	1	2
b4125	1	1
b0116	1	1
b0113	1	1
b1245	1	1
b2287	2	2
b0591	1	1
b0590	1	1
b1768	2	1
b0592	1	1
b0595	2	1
b0594	2	1
b0596	1	1
b0598	1	1
b0600	1	1
b0605	1	1
b4018	1	1
b4019	1	1
b4014	1	1
b4015	1	1
b0187	1	1
b0782	1	1
b0688	2	2
b3244	1	1
b0931	1	1
b0930	1	1
b0929	1	2
b0337	2	2
b0336	1	1
b0927	2	3
b1237	1	1
b0182	3	5
b2289	1	1
b2351	1	2
b0183	1	2
b0876	1	1
b3028	1	1
b3029	2	1
b3021	1	1
b3022	1	1
b3023	1	1
b3024	1	1
b3025	1	1
b3026	1	1
b1325	1	1
b0180	3	5
b0783	1	1
b0877	1	1
b3590	1	1
b3591	1	2
b3599	1	1
b1324	1	1
b0181	4	7
b0955	1	1
b3375	1	1
b0240	1	1
b3685	1	1
b1321	2	1
b3752	1	2
b3753	1	2
b3750	1	1
b3751	1	2
b3756	2	2
b3757	2	1
b3754	1	1
b3755	1	1
b3208	1	1
b3209	1	1
b2153	2	2
b2152	1	1
b2150	1	1
b2409	1	1
b2155	1	1
b2404	1	1
b2401	1	1
b2400	1	1
b2403	1	1
b2402	1	1
b0870	1	1
b3978	2	4
b3979	2	4
b0773	2	1
b1176	1	1
b3972	1	1
b3973	1	1
b3976	2	2
b3977	2	2
b3974	1	1
b2081	1	1
b2571	3	4
b2570	3	3
b2573	3	2
b2572	4	3
b2577	1	1
b2576	1	1
b1322	1	1
b1075	1	1
b1074	1	1
b1077	1	1
b1076	1	1
b2946	1	2
b1073	1	1
b1983	1	1
b2947	2	3
b1987	1	1
b2286	1	2
b2285	1	1
b0188	2	2
b2943	1	1
b2798	1	2
b2795	2	2
b2794	1	2
b2796	2	2
b2791	2	1
b2790	2	1
b2793	1	1
b2792	2	1
b2697	1	1
b2530	1	3
b1189	1	1
b2533	1	1
b1181	1	2
b1180	1	1
b1183	1	1
b2532	1	1
b1185	2	2
b1184	1	1
b1187	1	1
b1186	1	2
b0850	1	1
b0851	1	1
b0852	1	1
b0853	2	1
b3943	2	1
b1853	1	2
b1852	1	1
b1850	2	1
b1857	2	1
b1856	1	3
b1855	1	2
b1854	1	2
b1677	1	1
b1676	1	1
b1858	1	1
b1452	1	1
b4483	1	1
b4481	1	2
b4480	1	1
b4245	2	1
b4244	2	1
b4246	1	1
b4240	1	2
b4243	2	2
b4242	1	1
b1651	1	2
b0584	2	1
b1650	1	1
b0589	1	1
b0712	2	2
b1652	2	3
b1655	1	1
b0118	1	2
b1525	2	1
b4065	2	2
b4064	2	2
b0195	2	1
b0928	1	1
b0925	1	1
b0926	1	2
b0921	1	1
b0923	2	1
b0194	2	3
b4461	1	1
b4469	1	1
b3893	1	2
b0734	1	3
b3321	3	4
b0441	3	2
b2628	1	1
b2234	1	1
b0689	1	1
b2235	2	2
b1777	1	1
b2232	1	1
b0169	3	5
b0440	3	1
b2699	5	5
b2916	1	1
b0190	1	1
b3564	1	1
b3560	1	1
b0683	3	3
b3161	1	1
b3160	1	2
b3162	1	1
b3165	1	1
b3169	2	2
b0684	3	4
b0687	2	2
b1779	2	2
b3309	7	10
b3308	7	9
b0192	2	2
b3301	4	9
b3300	2	4
b3303	6	10
b3302	6	10
b3305	6	11
b3304	6	10
b3307	7	10
b3306	6	11
b0961	1	1
b2369	1	1
b3764	1	1
b3414	1	1
b3410	1	1
b2416	3	1
b2417	3	2
b2414	3	3
b2415	4	2
b2412	1	1
b2411	2	2
b3785	1	2
b3784	3	4
b3781	3	2
b3780	1	1
b3783	4	5
b3782	4	5
b2960	1	3
b2961	1	1
b2092	1	3
b2093	1	4
b2096	1	1
b2094	1	4
b2095	1	3
b2563	1	1
b2560	1	1
b2567	1	1
b2564	1	1
b2568	1	2
b2569	1	4
b1068	2	2
b1069	2	2
b1066	2	2
b1067	2	2
b1064	2	1
b1062	2	1
b1063	1	1
b1061	1	1
b1992	2	2
b1993	2	2
b1990	1	1
b1991	1	2
b1996	1	1
b1997	1	1
b0175	1	2
b2898	1	1
b2892	2	3
b2893	3	3
b2890	1	1
b2891	1	2
b2896	1	1
b2897	1	1
b2894	2	1
b2895	1	1
b2784	3	2
b2785	1	1
b2782	2	3
b2783	4	3
b2780	2	2
b2781	2	2
b4322	1	1
b4323	1	1
b4324	1	1
b1203	2	2
b1206	2	2
b1207	3	2
b1204	1	1
b1198	1	1
b1199	1	1
b1192	1	2
b1193	1	1
b1761	1	2
b1191	1	2
b0820	1	1
b0827	1	1
b0826	1	1
b0829	1	1
b0828	2	1
b1848	1	1
b1844	2	1
b1845	1	1
b1847	1	1
b1840	1	1
b1841	1	1
b1447	1	1
b1448	1	1
b2350	2	2
b0969	1	1
b1686	1	1
b1684	1	1
b1682	1	1
b1683	1	1
b4258	1	1
b4259	1	1
b4255	1	1
b4252	1	1
b4250	1	1
b4251	1	1
b1507	1	1
b1506	1	1
b0628	1	1
b0623	1	1
b0557	1	1
b0553	1	1
b0552	2	1
b0009	1	2
b0008	1	2
b4078	1	1
b1538	1	1
b1539	2	2
b4077	1	1
b0050	1	1
b1508	1	1
b0489	1	1
b0488	1	1
b2864	1	1
b0954	2	2
b0957	2	2
b2913	3	1
b4675	1	1
b4676	1	1
b4678	1	1
b4477	1	1
b4478	1	1
b4479	1	1
b3040	1	1
b2399	1	1
b2398	1	1
b0452	1	1
b2393	2	1
b0903	2	2
b3572	1	1
b3573	1	1
b0459	1	1
b3172	1	1
b3170	2	2
b3171	2	1
b3176	1	2
b3177	2	1
b3174	2	2
b3175	2	2
b3178	4	4
b3179	4	2
b0909	1	1
b3318	3	11
b3319	3	9
b3312	4	10
b3313	3	10
b3310	6	10
b3311	5	10
b3316	4	12
b3317	3	13
b3314	3	12
b3315	3	15
b2311	1	1
b2310	4	1
b2313	3	4
b2312	2	3
b2315	2	2
b2314	3	3
b2317	3	3
b2316	4	5
b2319	3	3
b2318	3	3
b2428	1	1
b3778	1	1
b3779	2	2
b0047	1	1
b3770	2	1
b3771	1	1
b3773	1	1
b3774	1	1
b3955	1	1
b3956	1	1
b3957	1	1
b3958	1	1
b3959	1	1
b2426	1	2
b3408	2	2
b3409	1	1
b2953	2	2
b2952	2	2
b2951	1	1
b1123	1	1
b1827	1	1
b2559	1	1
b2557	1	1
b2556	1	1
b2555	1	1
b2553	1	1
b2552	1	1
b2551	1	1
b2041	2	2
b2040	2	2
b2042	2	2
b1051	1	1
b1055	1	1
b1054	1	2
b1702	1	1
b1253	1	1
b1252	1	1
b0656	1	1
b0654	2	1
b0655	2	1
b4316	1	1
b4315	1	1
b4314	2	2
b4312	1	1
b0835	1	1
b0838	1	1
b0839	1	1
b1839	1	1
b1831	2	2
b1830	2	2
b1832	1	1
b1835	1	1
b0185	1	1
b1794	1	1
b4262	1	1
b4261	2	1
b4260	1	1
b3940	2	2
b0630	3	2
b0631	3	2
b0632	3	3
b0633	1	1
b1238	1	1
b4046	1	1
b4044	1	1
b4043	3	3
b4042	1	1
b4041	1	1
b4040	1	1
b2140	1	1
b4049	1	1
b2410	1	1
b1540	2	1
b2143	2	2
b2518	2	1
b0495	2	1
b0496	1	1
b0490	1	1
b0491	1	1
b0492	3	2
b0493	2	2
b0125	1	3
b0948	1	1
b2425	1	2
b0121	1	1
b0123	1	1
b0947	1	1
b1230	1	1
b0391	1	1
b4686	1	1
b4441	1	1
b4446	2	1
b2962	2	2
b2963	1	2
b1224	1	1
b0898	1	1
b0585	1	1
b2513	3	2
b3098	1	1
b3544	2	1
b2512	3	1
b0394	1	1
b0576	1	1
b3149	3	3
b3148	2	2
b3147	1	3
b3146	1	1
b0661	2	1
b0786	1	1
b2684	1	2
b0477	1	1
b2921	1	1
b2303	1	1
b2300	1	1
b2306	2	2
b2307	3	2
b2304	1	1
b2308	3	2
b2309	4	2
b2476	5	2
b3433	2	2
b3432	2	2
b3437	1	2
b2942	1	1
b3434	1	1
b3439	2	1
b3438	1	2
b2948	3	4
b2949	3	4
b2477	5	3
b1419	1	1
b1418	1	1
b2515	1	2
b3891	1	1
b3895	1	1
b3894	1	1
b3320	3	6
b2514	2	3
b2434	1	1
b2435	1	1
b2436	2	1
b2431	1	2
b2432	1	1
b2433	1	1
b2438	1	1
b2439	1	1
b0807	1	1
b0805	2	2
b0804	1	1
b0803	1	1
b0801	2	2
b0800	2	2
b3194	4	3
b1829	1	1
b3195	3	2
b1822	1	1
b2618	1	1
b1820	1	1
b1826	1	1
b1824	1	2
b1825	2	2
b3190	4	4
b4278	1	1
b3191	5	4
b1334	1	2
b3192	6	4
b2619	1	1
b3193	4	3
b0095	2	2
b1956	1	1
b1957	1	1
b1958	1	1
b1959	1	1
b4052	1	1
b4053	2	2
b4055	1	1
b4056	2	2
b4057	2	2
b4058	1	1
b4059	1	1
b0578	3	1
b0970	2	2
b0151	2	2
b0155	1	1
b0154	1	1
b0157	1	1
b0159	2	2
b0158	1	1
b0168	2	2
b2413	2	2
b0378	1	1
b4697	1	1
b0077	1	1
b4457	1	1
b0131	1	1
b1208	1	1
b1209	1	1
b0201	3	2
b0200	2	1
b0203	2	1
b3356	1	1
b2528	1	4
b0096	3	3
b0376	1	1
b1200	1	1
b2529	1	3
b3087	1	1
b2526	1	2
b3150	4	2
b3151	2	1
b3154	2	1
b3156	2	2
b3157	2	2
b1687	1	1
b2527	1	2
b0134	1	1
b0841	1	1
b1190	1	1
b2331	1	1
b2330	1	1
b3554	1	1
b3556	1	2
b3551	1	1
b3553	1	1
b0503	1	1
b3559	1	1
b0381	1	1
b2687	2	2
b2914	2	2
b3428	2	2
b3429	2	1
b2937	1	3
b2936	1	1
b3424	2	2
b3425	1	1
b3423	3	2
b1292	1	1
b3942	2	2
b2911	3	2
b1295	1	1
b2910	1	1
b2616	1	2
b0506	1	2
b3886	1	1
b3339	3	2
b3888	2	2
b2063	1	1
b2066	1	1
b2065	2	2
b2064	2	2
b0662	1	1
b2593	1	1
b2592	2	1
b2591	2	1
b2590	2	1
b2595	1	1
b2594	1	1
b2844	1	1
b1100	1	1
b2441	1	1
b2440	1	1
b2442	1	1
b2521	1	1
b1145	1	1
b2262	1	2
b1661	1	1
b1662	1	1
b2678	1	1
b1817	2	2
b1816	1	1
b1814	1	3
b1813	1	1
b1664	1	1
b0813	1	1
b0814	1	1
b1819	2	2
b1818	2	2
b1033	1	2
b1035	2	3
b2268	1	1
b0354	1	1
b4201	1	1
b4200	1	1
b4203	1	1
b4202	1	1
b4207	2	1
b4206	1	1
b1491	1	1
b1490	1	1
b1126	2	1
b0355	1	1
b1333	1	2
b0639	1	1
b1963	1	1
b1962	3	2
b1961	3	3
b1967	1	1
b1782	1	1
b1564	2	1
b1563	2	1
b0565	1	1
b3834	1	3
b1765	1	1
b2610	1	2
b1767	2	1
b1766	2	1
b1763	2	2
b2611	1	1
b4515	1	3
b4511	1	1
b4512	2	1
b0960	1	1
b1729	1	1
b0962	1	1
b0963	1	1
b0966	2	1
b4191	1	1
b4197	1	1
b4196	1	1
b1710	2	1
b2617	1	2
b0109	1	1
b2008	2	2
b1413	1	1
b1681	1	1
b0369	1	1
b1641	1	1
b0360	1	1
b0361	1	1
b0366	1	1
b0367	1	1
b0365	1	1
b4429	1	1
b1722	1	1
b4420	2	2
b2673	1	1
b1727	1	1
b1646	1	1
b1059	2	1
b1726	1	1
b1120	1	1
b0216	1	1
b0214	1	1
b0215	2	1
b0212	1	1
b1647	1	1
b0211	1	1
b2608	4	3
b0750	1	1
b0635	1	2
b1244	2	1
b2988	1	1
b2989	1	1
b0757	1	1
b0102	1	1
b1412	1	1
b0679	1	1
b0747	4	5
b2865	1	1
b0756	1	1
b0103	1	1
b3849	2	2
b3183	2	1
b3182	1	1
b3181	1	2
b3180	1	1
b3639	1	1
b3185	2	2
b3184	1	1
b3635	2	1
b3634	1	1
b3637	2	2
b3636	2	2
b3631	1	2
b3630	1	2
b3633	1	1
b3632	1	2
b0755	2	1
b0100	1	1
b2328	2	2
b2329	2	2
b0179	2	3
b2320	3	3
b2322	2	2
b2323	2	2
b2324	1	1
b2326	2	2
b2327	2	2
b3521	1	1
b3527	1	1
b3526	1	1
b3458	2	1
b2926	3	2
b2927	2	2
b2924	3	1
b2925	2	2
b3983	2	3
b3982	3	3
b3981	3	4
b3980	2	6
b3987	1	1
b3986	3	4
b3985	2	3
b3984	2	3
b0299	1	1
b1277	1	1
b0003	2	1
b0658	3	4
b2214	1	1
b2215	2	2
b2217	1	2
b2211	1	1
b0659	3	3
b2074	1	1
b2531	2	2
b3854	1	1
b3851	3	3
b3850	4	3
b3853	2	1
b3852	3	1
b3859	2	2
b3858	1	1
b1435	1	2
b0239	2	2
b1434	1	1
b2463	1	2
b1432	1	1
b1804	1	1
b1805	2	1
b1806	4	3
b1807	3	3
b1808	1	1
b1533	1	1
b2132	1	1
b4213	1	1
b4214	1	1
b4218	1	1
b4219	1	1
b1799	1	1
b2480	2	1
b2597	1	1
b0680	1	1
b1778	1	1
b0999	1	1
b0958	1	1
b0345	1	1
b0176	2	2
b3233	2	1
b0171	2	6
b0525	3	2
b0425	1	1
b0424	1	1
b3232	2	1
b0420	1	1
b0423	1	1
b0422	1	1
b3235	1	1
b0429	1	4
b3234	2	2
b1243	2	1
b1280	1	2
b0197	2	1
b0196	2	2
b0191	1	1
b3237	1	1
b0529	1	1
b3236	1	1
b0199	1	1
b0481	1	1
b4438	1	1
b4432	1	1
b4435	1	1
b0484	1	1
b0766	1	1
b0223	1	1
b0222	1	1
b0226	1	1
b0225	1	1
b0224	2	2
b0767	1	1
b2763	1	2
b0313	1	1
b0765	2	2
b0311	1	1
b2992	2	1
b1656	1	1
b0120	1	1
b3198	4	4
b3199	3	3
b3620	1	2
b3621	1	2
b0146	1	1
b1269	1	1
b0763	2	1
b3536	2	1
b3537	2	1
b3534	1	1
b3535	1	1
b3538	1	1
b0764	2	2
b0754	1	1
b3449	1	1
b2669	1	1
b3440	1	1
b0014	3	3
b2688	2	3
b0760	2	2
b0761	1	1
b2261	1	1
b2260	1	1
b2265	2	2
b2264	1	2
b2267	2	1
b2266	2	1
b0015	3	2
b2009	1	2
b2838	1	1
b2690	1	1
b3836	2	3
b2000	2	2
b3835	1	1
b2007	2	2
b3846	1	1
b3847	2	1
b3844	1	1
b3845	1	1
b3843	1	1
b3833	1	3
b3848	2	1
b3832	1	3
b2691	1	1
b3831	2	3
b3994	3	1
b3996	1	1
b3997	2	2
b3992	2	1
b3993	3	1
b2467	1	1
b3998	3	3
b3999	4	4
b2714	1	1
b2713	1	1
b2834	1	1
b2836	1	1
b2837	1	1
b2693	2	1
b0714	1	1
b0019	1	2
b1019	1	1
b1018	1	1
b1017	1	1
b1015	1	1
b1014	1	1
b2694	2	1
b0713	2	2
b4226	1	1
b4225	1	1
b4224	1	1
b4222	1	1
b4220	1	1
b0357	1	1
b2695	2	1
b1642	1	1
b1414	2	1
b1643	1	1
b1640	1	2
b0356	1	1
b1909	3	2
b1908	2	1
b1865	1	3
b1106	2	1
b2696	3	2
b1902	1	1
b1907	1	1
b2296	2	2
b4089	2	1
b4088	1	1
b1644	1	1
b4539	2	1
b4537	2	1
b0840	1	1
b1344	1	1
b1342	1	1
b2698	2	2
b0161	1	1
b0844	1	1
b0164	1	1
b0436	2	2
b0437	2	2
b0434	1	1
b0433	1	1
b0430	1	5
b0431	1	5
b0438	3	2
b0439	1	2
b4407	2	1
b4156	1	2
b4153	1	1
b0119	1	2
b4408	3	1
b0778	1	1
b1016	1	1
b1584	1	1
b3887	2	2
b3885	1	1
b0238	1	2
b1583	1	1
b2429	1	1
b4712	1	2
b1741	2	1
b0101	1	1
b1740	2	1
b0922	2	1
b0775	1	1
b0722	1	2
b2748	4	4
b1294	3	2
b0774	2	1
b1749	1	1
b0167	2	2
b0166	3	3
b0723	1	2
b1034	2	3
b0694	1	1
b0777	1	1
b0695	2	1
b3619	1	2
b3618	1	1
b3231	3	1
b0720	1	1
b3613	3	3
b3612	3	3
b3611	1	1
b3610	2	2
b3617	2	3
b3616	2	3
b3614	2	2
b0776	1	1
b0721	1	2
b0006	1	1
b1823	1	2
b3299	3	5
b3298	5	4
b3297	5	4
b3296	4	3
b3295	3	3
b3294	3	3
b3293	3	1
b3292	2	1
b0016	3	2
b3059	1	1
b3058	1	1
b3505	1	1
b3503	1	1
b3502	1	1
b3501	1	1
b3500	2	2
b3277	2	2
b3276	1	1
b2901	1	1
b3279	1	1
b3278	2	2
b2906	1	1
b2907	1	1
b2598	1	1
b2103	3	1
b0724	1	2
b2012	1	1
b2013	1	1
b2011	1	1
b2014	1	1
b2015	1	1
b3871	1	1
b3870	3	3
b0156	2	2
b0383	2	2
b1892	1	1
b0165	1	2
b3475	1	1
b3472	1	1
b2471	1	1
b2472	2	2
b2473	2	2
b2474	1	2
b2475	5	3
b2707	1	2
b2700	3	3
b2701	1	1
b1891	1	1
b2516	2	3
b2708	1	1
b2709	1	1
b2496	2	2
b2497	2	2
b2495	2	1
b2493	1	1
b0432	1	2
b1688	1	1
b2498	2	3
b2499	1	2
b0660	3	3
b1255	2	2
b2685	1	2
b2114	1	1
b1000	1	1
b2113	1	2
b4239	1	2
b0759	1	1
b0758	1	1
b4232	1	1
b4233	1	1
b4234	1	1
b4235	1	1
b4236	1	1
b4155	1	1
b4154	1	1
b2683	1	1
b1174	2	2
b1175	2	2
b1918	4	2
b1919	4	2
b1912	1	2
b1910	3	3
b1911	3	3
b1916	2	2
b1917	4	2
b1914	1	1
b4150	1	1
b4401	1	1
b4522	1	1
b4523	1	1
b2682	1	1
b1759	1	1
b0020	1	1
b1757	1	1
b1753	1	1
b0025	1	1
b2131	1	1
b0402	2	1
b0401	1	1
b0400	1	1
b0407	5	4
b0406	2	2
b0409	1	1
b0408	3	3
b4146	1	1
b4147	2	2
b4144	2	2
b4142	2	2
b4143	2	2
b4417	1	1
b2388	1	1
b0785	1	1
b3257	2	3
b0243	2	2
b0242	2	2
b0244	2	1
b3256	2	2
b0932	1	1
b4707	1	3
b4702	1	1
b2382	1	1
b3259	1	2
b3258	1	2
b0819	1	1
b0150	1	2
b0421	1	1
b1248	1	1
b2689	1	1
b0817	1	1
b0593	2	1
b3288	2	3
b3289	2	2
b1320	1	1
b3280	1	2
b3281	1	2
b3282	2	2
b3283	2	2
b3284	1	1
b3287	1	2
b3519	1	1
b0733	1	4
b0126	1	1
b3516	1	1
b3260	1	2
b3261	1	1
b2642	1	1
b0127	3	3
b2249	1	1
b3604	1	1
b3605	1	1
b3607	4	3
b3602	1	1
b3603	1	1
b1663	1	1
b3608	4	3
b3609	4	3
b2807	1	2
b2808	1	1
b3868	1	3
b3869	2	3
b3864	2	1
b3865	1	1
b3866	1	1
b3867	2	2
b3860	2	2
b3863	1	1
b0237	1	1
b1716	5	4
b1241	1	1
b1249	1	1
b2938	1	2
b3461	2	1
b3462	2	1
b3463	2	1
b3464	1	1
b3465	1	1
b3466	1	1
b3468	1	2
b3469	2	3
b2733	1	2
b2730	1	2
b2735	1	1
b1254	2	2
b1048	1	1
b2027	1	1
b2026	1	1
b2025	1	1
b2024	1	1
b2023	1	1
b2022	1	1
b2029	1	1
b3406	1	1
b1618	2	1
b3407	2	3
b1614	2	2
b1611	1	1
b3404	1	1
b1613	2	1
b1612	1	1
b3405	2	1
b3402	1	1
b3403	1	1
b3400	1	2
b1920	3	3
b3401	1	2
b1929	1	2
b1928	1	1
b1101	1	1
b2423	1	1
b1103	2	1
b1105	2	1
b1104	2	1
b1107	3	2
b2422	1	1
b1108	3	2
b2133	1	1
b4557	2	3
b4558	1	2
b4397	1	1
b4396	1	1
b4395	1	1
b4394	1	1
b4393	1	1
b4392	1	1
b4391	1	1
b4390	2	2
b2424	1	1
b4398	1	1
b0128	3	3
b0797	1	1
b2959	2	4
b0744	7	7
b0745	5	6
b0746	5	6
b2958	2	4
b0740	4	5
b0741	7	6
b0742	7	6
b0743	8	7
b0748	3	3
b0749	2	2
b0129	2	1
b0418	1	2
b0419	1	1
b0796	1	1
b0414	1	1
b0415	2	2
b0416	2	2
b0417	2	2
b0410	1	1
b0411	1	1
b0413	1	1
b4173	3	4
b4172	5	5
b4171	2	3
b4170	1	2
b4177	2	2
b4175	1	1
b4174	2	2
b4179	2	2
b4178	3	2
b0795	1	1
b0522	2	2
b1960	3	3
b0524	2	1
b2955	2	2
b0526	1	1
b0528	1	1
b0869	1	1
b2954	2	2
b0868	2	2
b0794	1	1
b0198	1	1
b1378	1	1
b1524	2	2
b0178	3	4
b0861	1	1
b0711	2	2
b1780	1	1
b0447	1	1
b0568	1	1
b0133	2	2
b1562	2	1
b4609	2	1
b0038	1	1
b1764	2	2
b3071	1	1
b3253	2	1
b3252	1	1
b3251	4	2
b3250	2	1
b3255	2	2
b3705	3	4
b3704	2	3
b3706	3	2
b3701	1	1
b3703	3	3
b3702	1	1
b1058	1	1
b0426	1	1
b3383	1	1
b3385	2	1
b3384	2	2
b3386	2	1
b3389	2	2
b3388	1	2
b3671	2	1
b3670	2	1
b3672	2	1
b2812	1	1
b2810	1	1
b2811	1	1
b2817	1	1
b3456	2	1
b3819	1	2
b3811	1	2
b3810	1	2
b3813	1	1
b3812	1	1
b3816	1	1
b0967	1	1
b0177	1	2
b3499	1	1
b3498	2	2
b3495	1	1
b3497	1	1
b3493	1	1
b3492	1	1
b1293	1	2
b2728	1	1
b2729	1	1
b2727	1	1
b3925	1	3
b3924	2	2
b3923	1	1
b3922	1	1
b3929	2	2
b3928	1	1
b0142	1	1
b0893	1	1
b0143	2	2
b2038	1	1
b2039	1	1
b0030	1	2
b0144	1	2
b1608	1	2
b1609	1	2
b1604	1	2
b1605	1	2
b1602	1	1
b1603	1	1
b0148	1	1
b0031	2	2
b0392	1	1
b1930	1	2
b1288	1	2
b1111	1	1
b1116	1	1
b1117	1	1
b1114	1	1
b1118	1	1
b1119	1	2
b4546	1	2
b4547	2	2
b0641	3	2
b0640	1	1
b0642	2	2
b4381	1	2
b4382	1	2
b4383	2	2
b4384	2	2
b4385	1	1
b4386	1	1
b4387	1	1
b4388	1	1
b4389	2	2
b0887	1	1
b0886	1	1
b0884	1	1
b0882	2	2
b0881	1	1
b0880	1	1
b0739	1	1
b0738	1	1
b0889	1	1
b0888	1	1
b0469	2	3
b0468	1	1
b0399	1	1
b0398	1	1
b0461	1	1
b0460	2	1
b0463	2	2
b0462	1	1
b0465	1	1
b1426	1	1
b1424	2	2
b4168	2	3
b4169	2	3
b4164	2	1
b4165	2	1
b4166	1	1
b4167	1	1
b4160	1	2
b4161	1	1
b4162	1	1
b4163	2	1
b0043	1	1
b0042	1	1
b0083	1	2
b0082	1	2
b0081	1	2
b0080	2	2
b0261	2	1
b1201	1	1
b0067	1	1
b0066	1	1
b1523	2	2
b0060	1	1
b0069	1	1
b0068	1	2
b0174	2	3
b2129	1	1
b1400	1	2
b3055	1	1
b3054	1	1
b3057	2	2
b4611	1	2
b3053	1	1
b3052	1	2
b3230	3	1
b2908	1	1
b2909	1	1
b2904	1	1
b3064	1	1
b3065	2	2
b3066	1	1
b3067	1	1
b2679	1	1
b2905	1	1
b2676	1	1
b0444	1	1
b2677	1	1
b0443	1	1
b2674	1	1
b0442	1	1
b1282	1	1
b2675	1	1
b3248	1	1
b3249	2	1
b3712	1	1
b3713	1	1
b0173	2	4
b1281	1	1
b1286	2	2
b1287	1	2
b3390	1	2
b3397	1	1
b3399	1	1
b3660	1	1
b3667	1	1
b3665	1	1
b3668	1	1
b3669	2	2
b2829	1	1
b2828	1	3
b2827	1	2
b2820	1	1
b3809	1	2
b3803	1	2
b3806	1	1
b3804	1	2
b3805	1	2
b2621	2	2
b2620	1	2
b2622	1	1
b3486	1	1
b3487	1	1
b2751	2	2
b2750	2	2
b2753	1	1
b2752	2	2
b3937	1	1
b3934	1	1
b3935	1	1
b3932	3	2
b3933	2	2
b3930	2	1
b3931	2	3
b3938	1	1
b3939	1	1
b0172	5	8
b1639	1	2
b1638	3	3
b1719	3	2
b1637	4	4
b1636	2	2
b1635	1	1
b3200	3	4
b3201	2	3
b0784	1	1
b2288	2	2
b3202	2	2
b0023	2	1
b3203	2	3
b1129	2	2
b1128	2	2
b1127	1	1
b3204	2	2
b1125	2	1
b1124	2	1
b3205	2	2
b1707	1	1
b1704	2	2
b1703	1	1
b3206	1	2
b0657	2	2
b3207	1	1
b1709	1	1
b1708	2	1
b4378	1	1
b4375	2	2
b4374	1	1
b4377	1	1
b4371	1	1
b4373	1	1
b4372	1	1
b1380	2	1
b0478	1	1
b0479	1	1
b0472	2	2
b0473	1	2
b0470	3	2
b0471	3	2
b0474	1	2
b0475	1	1
b1415	2	2
b4110	1	1
b4113	1	1
b4289	2	2
b0027	2	3
b0093	1	2
b0094	1	1
b2159	1	1
b1210	1	1
b0097	2	3
b0272	2	2
b2016	3	2
b2017	2	1
b4025	1	1
b4024	1	1
b4023	1	1
b4022	1	1
b0078	1	1
b0079	1	1
b4596	1	1
b0384	1	1
b0386	1	1
b0387	1	1
b0781	1	1
b0382	1	1
b0388	3	1
b0389	3	1
b0170	2	7
b1215	3	2
b1235	3	1
b0480	1	1
b1234	3	1
b1214	1	1
b1233	1	1
b1232	2	1
b1231	2	1
b0026	3	3
b3011	1	1
b3012	1	1
b3017	2	2
b3019	1	2
b3018	2	2
b0636	2	3
b0637	2	3
b3729	2	1
b3728	2	1
b3727	2	1
b3726	2	1
b3725	1	1
b2912	3	2
b2478	2	2
b2479	1	1
b0393	1	1
b3129	1	1
b3655	1	2
b3654	1	1
b3653	1	1
b3651	2	2
b3650	2	2
b3345	2	1
b3344	2	1
b3347	2	1
b3346	3	1
b3341	3	3
b3340	3	2
b3343	2	1
b3342	3	3
b2830	1	1
b2832	1	1
b3349	1	1
b3839	1	2
b3838	1	3
b2130	1	1
b2156	1	2
b3131	1	1
b0058	1	1
b2630	1	2
b2631	1	1
b0737	1	1
b2749	2	2
b0059	1	1
b2742	3	2
b2743	5	3
b2741	3	2
b2746	3	3
b2747	3	3
b2744	4	4
b2745	4	3
b2381	1	1
b3908	2	1
b3096	1	2
b0494	1	1
b2580	1	1
b0523	2	2
b0273	2	1
b0735	1	2
b2494	1	1
b2581	1	1
b0145	2	4
b1130	2	2
b1131	1	1
b1132	2	2
b1133	2	2
b1134	1	1
b1135	1	1
b1136	1	1
b1711	2	1
b1715	2	2
b2922	3	2
b1717	5	4
b0736	1	2
b4367	1	1
b4362	1	1
b4360	1	1
b4361	1	1
b2923	2	1
b1398	1	1
b1399	2	2
b1624	1	1
b1626	1	2
b1627	2	2
b1622	1	2
b1623	1	1
b0864	1	1
b0867	1	1
b0866	1	1
b1628	2	1
b3189	3	2
b0863	1	1
b0862	1	1
b0312	1	1
b4108	1	1
b4109	1	1
b0685	2	2
b3197	2	3
b4292	1	1
b4293	1	1
b4290	2	4
b4291	2	2
b4295	1	1
b0051	2	2
b0710	2	2
b0049	1	1
b0048	1	2
b4039	1	1
b0915	1	1
b0914	1	1
b0917	2	3
b0911	3	3
b0910	2	1
b0912	3	2
b0919	1	1
b0918	2	2
b0448	1	1
b1267	1	2
b4637	3	2
b1323	1	3
b0147	1	1
b3002	1	1
b3001	1	1
b3006	1	1
b3005	1	1
b3009	1	1
b0390	1	1
b0751	2	1
b3228	1	1
b3229	2	1
b0651	1	2
b2149	1	1
b1216	1	1
b3648	1	1
b3649	2	2
b2236	2	2
b3130	1	1
b3640	2	2
b3641	2	2
b3643	1	1
b3644	1	1
